# Supplementary material for: Landscape genomics reveals regions associated with adaptive phenotypic and genetic variation in Ethiopian indigenous chickens
Source: BMC Genomics. 2024 Mar 18;25:284. doi: 10.1186/s12864-024-10193-6 (PMC10946127; doi:10.1186/s12864-024-10193-6)
Supplement: Supplementary file 3 — Supplementary Material 3 [file 12864_2024_10193_MOESM3_ESM.xlsx]

## Sheet: Legend
	Supplementary table	Legend
	4	Bioclimatic and geographic data of 513 individual samples and information on their genome coverage, mapping rate and quality
	5	A list of significant genes and their FST values for gradient-wise comparisons
	6	A list of significant genes and their FST values for agroecology-based comparisons (layer-II and layer-III)
	7	A list of significant genes and their XP-EHH values for gradient-wise comparisons
	8	A list of significant genes and their XP-EHH values for agroecology-based comparisons (layer-II and layer-III)
	9	A list of significant genes from overlapping windows jointly identified by FST and XP-EHH analysed for gradient wise comparisons (layer-I)
	10A-F	A complete list of genes from overlapping windows jointly identified by FST and XP-EHH
	11	The contribution of the first six RDA axes in genotype-environment associations (GEA)
	12	The list of candidate SNPs which have significant association (p < 0.001) with the six environmental predictors that are driving adaptive variation
	13	The contribution of the first six RDA axes in genotype-phenotype associations (GPA)
	14	The list of candidate SNPs which have significant association (p < 0.001) with the five quantitative traits
	15	The list of significant (p < 0.001) candidate SNPs identified by RDA and their respective FST values between agroecologies and across gradients (layer-I)
	16	The list of significant (p < 0.001) candidate SNPs identified by RDA and their respective XP-EHH values between agroecologies and across gradients (layer-I)

## Sheet: Supplementary Table 4
no	household_no	serial_no_in_household	sex	accession_no	date_collection	Region	District	village_name	village_code	Population	latitude	longtitude	lat	long	mean temperature of coldest quarter	precipitation of warmest quarter	precipitation of coldest quarter	solar radiation of May	Water vapour pressure of May	Water vapour pressure of August	soil clay content	isothermality	elevation	temperature seasnoality	F_inbreeding	landmark	Quality	SampleID	MeanCov	MappringRate	MappingQual
1	1	1	2	10-1-1-H	2019-01-06	Amhara	Gazo	10	10	Gazo	11 40'49''	39 6'54''	11.68	39.12	1.173.333.359	188	52	21058	0.79	1.200.000.048	5.194.887.543	8.141.025.543	3175	1.176.176.147	0.4996	highland	Low	a1_10_1_1_H	7.4885	0.9845	29.2957
2	2	1	1	10-2-1-C	2019-01-06	Amhara	Gazo	10	10	Gazo	11 40'49''	39 6'54''	11.68	39.12	1.173.333.359	188	52	21058	0.79	1.200.000.048	5.194.887.543	8.141.025.543	3175	1.176.176.147	0.4695	highland	Low	a2_10_2_1_C	8.9907	0.9878	32.3187
3	3	1	1	10-3-1-C	2019-06-01	Amhara	Gazo	10	10	Gazo	11 40'49''	39 6'54''	11.68	39.12	1.173.333.359	188	52	21058	0.79	1.200.000.048	5.194.887.543	8.141.025.543	3175	1.176.176.147	0.4418	highland	Low	a3_10_3_1_C	7.8361	0.9827	30.1667
4	4	1	2	10-4-1-H	2019-06-01	Amhara	Gazo	10	10	Gazo	11 40'49''	39 6'54''	11.68	39.12	1.173.333.359	188	52	21058	0.79	1.200.000.048	5.194.887.543	8.141.025.543	3175	1.176.176.147	0.4674	highland	Low	a4_10_4_1_H	8.3404	0.9841	29.5586
5	4	2	2	10-4-2-H	2019-06-01	Amhara	Gazo	10	10	Gazo	11 40'49''	39 6'54''	11.68	39.12	1.173.333.359	188	52	21058	0.79	1.200.000.048	5.194.887.543	8.141.025.543	3175	1.176.176.147	0.4956	highland	Low	a5_10_4_2_H	7.9959	0.9894	32.1988
6	5	1	2	10-5-1-H	2019-06-01	Amhara	Gazo	10	10	Gazo	11 40'49''	39 6'54''	11.68	39.12	1.173.333.359	188	52	21058	0.79	1.200.000.048	5.194.887.543	8.141.025.543	3175	1.176.176.147	0.3072	highland	High	a6	7.636	0.9949	34.3172
7	5	2	1	10-5-2-C	2019-06-01	Amhara	Gazo	10	10	Gazo	11 40'49''	39 6'54''	11.68	39.12	1.173.333.359	188	52	21058	0.79	1.200.000.048	5.194.887.543	8.141.025.543	3175	1.176.176.147	0.4188	highland	High	a7	8.3056	0.9863	31.3964
8	6	1	2	10-6-1-H	2019-06-01	Amhara	Gazo	10	10	Gazo	11 40'49''	39 6'54''	11.68	39.12	1.173.333.359	188	52	21058	0.79	1.200.000.048	5.194.887.543	8.141.025.543	3175	1.176.176.147	0.291	highland	High	a8	8.5361	0.9938	34.4564
9	7	1	2	10-7-1-H	2019-06-01	Amhara	Gazo	10	10	Gazo	11 40'49''	39 6'54''	11.68	39.12	1.173.333.359	188	52	21058	0.79	1.200.000.048	5.194.887.543	8.141.025.543	3175	1.176.176.147	0.2933	highland	High	a9	8.4563	0.9953	34.2758
10	8	1	1	10-8-1-C	2019-06-01	Amhara	Gazo	10	10	Gazo	11 40'49''	39 6'54''	11.68	39.12	1.173.333.359	188	52	21058	0.79	1.200.000.048	5.194.887.543	8.141.025.543	3175	1.176.176.147	0.4153	highland	Low	a10_10_8_1_C	7.6869	0.9836	29.6935
11	8	2	2	10-8-2-H	2019-06-01	Amhara	Gazo	10	10	Gazo	11 40'49''	39 6'54''	11.68	39.12	1.173.333.359	188	52	21058	0.79	1.200.000.048	5.194.887.543	8.141.025.543	3175	1.176.176.147	0.4859	highland	Low	a11_10_8_2_H	7.745	0.9836	29.7315
12	9	1	2	10-9-1-H	2019-06-01	Amhara	Gazo	10	10	Gazo	11 40'49''	39 6'54''	11.68	39.12	1.173.333.359	188	52	21058	0.79	1.200.000.048	5.194.887.543	8.141.025.543	3175	1.176.176.147	0.499	highland	Low	a12_10_9_1_H	7.4916	0.9826	28.7739
13	10	1	1	10-10-1-C	2019-06-01	Amhara	Gazo	10	10	Gazo	11 40'49''	39 6'54''	11.68	39.12	1.173.333.359	188	52	21058	0.79	1.200.000.048	5.194.887.543	8.141.025.543	3175	1.176.176.147	0.282	highland	High	a13	8.0656	0.9929	34.1993
14	11	1	2	10-11-1-H	2019-06-01	Amhara	Gazo	10	10	Gazo	11 40'49''	39 6'54''	11.68	39.12	1.173.333.359	188	52	21058	0.79	1.200.000.048	5.194.887.543	8.141.025.543	3175	1.176.176.147	0.2758	highland	High	a14	8.3852	0.9941	34.173
15	12	1	2	10-12-1-H	2019-06-01	Amhara	Gazo	10	10	Gazo	11 40'49''	39 6'54''	11.68	39.12	1.173.333.359	188	52	21058	0.79	1.200.000.048	5.194.887.543	8.141.025.543	3175	1.176.176.147	0.6578	highland	Low	a15_10_12_1_H	7.7406	0.9831	29.3123
16	13	1	2	10-13-1-H	2019-06-01	Amhara	Gazo	10	10	Gazo	11 40'49''	39 6'54''	11.68	39.12	1.173.333.359	188	52	21058	0.79	1.200.000.048	5.194.887.543	8.141.025.543	3175	1.176.176.147	0.3932	highland	High	a16	8.3095	0.9918	34.1324
17	13	2	2	10-13-2-H	2019-06-01	Amhara	Gazo	10	10	Gazo	11 40'49''	39 6'54''	11.68	39.12	1.173.333.359	188	52	21058	0.79	1.200.000.048	5.194.887.543	8.141.025.543	3175	1.176.176.147	0.3047	highland	High	a17	7.442	0.9926	34.0414
18	14	1	2	10-14-1-H	2019-06-01	Amhara	Gazo	10	10	Gazo	11 40'49''	39 6'54''	11.68	39.12	1.173.333.359	188	52	21058	0.79	1.200.000.048	5.194.887.543	8.141.025.543	3175	1.176.176.147	0.5455	highland	Low	a18_10_14_1_H	7.9001	0.9834	29.588
19	15	1	2	10-15-1-H	2019-06-01	Amhara	Gazo	10	10	Gazo	11 40'49''	39 6'54''	11.68	39.12	1.173.333.359	188	52	21058	0.79	1.200.000.048	5.194.887.543	8.141.025.543	3175	1.176.176.147	0.4882	highland	Low	a19_10_15_1_H	7.5024	0.9818	29.7926
20	16	1	2	10-16-1-H	2019-06-01	Amhara	Gazo	10	10	Gazo	11 40'49''	39 6'54''	11.68	39.12	1.173.333.359	188	52	21058	0.79	1.200.000.048	5.194.887.543	8.141.025.543	3175	1.176.176.147	0.5125	highland	Low	a20_10_16_1_H	7.9916	0.9861	32.5361
21	17	1	1	10-17-1-C	2019-06-01	Amhara	Gazo	10	10	Gazo	11 40'49''	39 6'54''	11.68	39.12	1.173.333.359	188	52	21058	0.79	1.200.000.048	5.194.887.543	8.141.025.543	3175	1.176.176.147	0.2815	highland	High	a21	8.6019	0.9929	33.4893
22	18	1	2	10-18-1-H	2019-06-01	Amhara	Gazo	10	10	Gazo	11 40'49''	39 6'54''	11.68	39.12	1.173.333.359	188	52	21058	0.79	1.200.000.048	5.194.887.543	8.141.025.543	3175	1.176.176.147	0.3074	highland	High	a22	7.9625	0.9941	34.2395
23	19	1	1	10-19-1-C	2019-06-01	Amhara	Gazo	10	10	Gazo	11 40'49''	39 6'54''	11.68	39.12	1.173.333.359	188	52	21058	0.79	1.200.000.048	5.194.887.543	8.141.025.543	3175	1.176.176.147	0.4695	highland	Low	a23_10_19_1_C	7.6868	0.9842	30.0945
24	17	1	2	29-17-1-H	2019-06-03	Amhara	Meket	29	29	Meket	11 43'24''	38 44'58''	11.72	38.75	1.353.333.282	191	58	20882	0.9	125.999.999	5.108.472.824	8.266.666.412	2895	12.244.664	0.2805	highland	High	a24	7.9694	0.9939	34.0689
25	4	1	2	29-4-1-H	2019-06-03	Amhara	Meket	29	29	Meket	11 43'24''	38 44'58''	11.72	38.75	1.353.333.282	191	58	20882	0.9	125.999.999	5.108.472.824	8.266.666.412	2895	12.244.664	0.2984	highland	High	a25	7.932	0.9937	33.9491
26	4	2	1	29-4-2-C	2019-06-03	Amhara	Meket	29	29	Meket	11 43'24''	38 44'58''	11.72	38.75	1.353.333.282	191	58	20882	0.9	125.999.999	5.108.472.824	8.266.666.412	2895	12.244.664	0.3766	highland	High	a26	7.9749	0.9926	33.5016
27	7	1	2	29-7-1-H	2019-06-03	Amhara	Meket	29	29	Meket	11 43'24''	38 44'58''	11.72	38.75	1.353.333.282	191	58	20882	0.9	125.999.999	5.108.472.824	8.266.666.412	2895	12.244.664	0.2993	highland	High	a27	7.8686	0.9942	33.9839
28	12	1	2	29-12-1-H	2019-06-03	Amhara	Meket	29	29	Meket	11 43'24''	38 44'58''	11.72	38.75	1.353.333.282	191	58	20882	0.9	125.999.999	5.108.472.824	8.266.666.412	2895	12.244.664	0.3055	highland	High	a28	7.9958	0.9926	33.9132
29	14	1	2	29-14-1-H	2019-06-03	Amhara	Meket	29	29	Meket	11 43'24''	38 44'58''	11.72	38.75	1.353.333.282	191	58	20882	0.9	125.999.999	5.108.472.824	8.266.666.412	2895	12.244.664	0.3185	highland	High	a29	7.9828	0.9931	34.1222
30	18	1	2	29-18-1-H	2019-06-03	Amhara	Meket	29	29	Meket	11 43'24''	38 44'58''	11.72	38.75	1.353.333.282	191	58	20882	0.9	125.999.999	5.108.472.824	8.266.666.412	2895	12.244.664	0.3963	highland	High	a30	5.9139	0.9932	34.0383
31	9	1	1	29-9-1-C	2019-06-03	Amhara	Meket	29	29	Meket	11 43'24''	38 44'58''	11.72	38.75	1.353.333.282	191	58	20882	0.9	125.999.999	5.108.472.824	8.266.666.412	2895	12.244.664	0.2387	highland	High	a31	8.1422	0.9926	33.6177
32	9	1	2	29-9-1-H	2019-06-03	Amhara	Meket	29	29	Meket	11 43'24''	38 44'58''	11.72	38.75	1.353.333.282	191	58	20882	0.9	125.999.999	5.108.472.824	8.266.666.412	2895	12.244.664	0.2339	highland	High	a32	8.5357	0.9944	33.9614
33	15	1	2	29-15-1-H	2019-06-03	Amhara	Meket	29	29	Meket	11 43'24''	38 44'58''	11.72	38.75	1.353.333.282	191	58	20882	0.9	125.999.999	5.108.472.824	8.266.666.412	2895	12.244.664	0.3322	highland	High	a33	8.7695	0.9944	34.1213
34	5	1	2	29-5-1-H	2019-06-03	Amhara	Meket	29	29	Meket	11 43'24''	38 44'58''	11.72	38.75	1.353.333.282	191	58	20882	0.9	125.999.999	5.108.472.824	8.266.666.412	2895	12.244.664	0.2814	highland	High	a34	8.1595	0.9938	34.2971
35	16	1	2	29-16-1-H	2019-06-03	Amhara	Meket	29	29	Meket	11 43'24''	38 44'58''	11.72	38.75	1.353.333.282	191	58	20882	0.9	125.999.999	5.108.472.824	8.266.666.412	2895	12.244.664	0.2682	highland	High	a35	8.4345	0.9946	34.0689
36	1	1	2	29-1-H-1	2019-06-03	Amhara	Meket	29	29	Meket	11 43'24''	38 44'58''	11.72	38.75	1.353.333.282	191	58	20882	0.9	125.999.999	5.108.472.824	8.266.666.412	2895	12.244.664	0.307	highland	High	a36	8.4011	0.9939	34.0993
37	11	1	2	29-11-1-H	2019-06-03	Amhara	Meket	29	29	Meket	11 43'24''	38 44'58''	11.72	38.75	1.353.333.282	191	58	20882	0.9	125.999.999	5.108.472.824	8.266.666.412	2895	12.244.664	0.302	highland	High	a37	8.8046	0.9939	34.0789
38	19	1	1	29-19-1-C	2019-06-03	Amhara	Meket	29	29	Meket	11 43'24''	38 44'58''	11.72	38.75	1.353.333.282	191	58	20882	0.9	125.999.999	5.108.472.824	8.266.666.412	2895	12.244.664	0.2837	highland	High	a38	8.3308	0.9944	33.8586
39	7	2	2	29-7-2-H	2019-06-03	Amhara	Meket	29	29	Meket	11 43'24''	38 44'58''	11.72	38.75	1.353.333.282	191	58	20882	0.9	125.999.999	5.108.472.824	8.266.666.412	2895	12.244.664	0.2538	highland	High	a39	8.97	0.9935	34.0806
40	3	1	1	29-3-1-C	2019-06-03	Amhara	Meket	29	29	Meket	11 43'24''	38 44'58''	11.72	38.75	1.353.333.282	191	58	20882	0.9	125.999.999	5.108.472.824	8.266.666.412	2895	12.244.664	0.1619	highland	High	a40	9.8712	0.9944	33.8254
41	2	1	1	29-2-1-C	2019-06-03	Amhara	Meket	29	29	Meket	11 43'24''	38 44'58''	11.72	38.75	1.353.333.282	191	58	20882	0.9	125.999.999	5.108.472.824	8.266.666.412	2895	12.244.664	0.4982	highland	Low	a41_29_2_1_C	7.9747	0.9829	29.5993
42	13	1	2	29-13-1-H	2019-06-03	Amhara	Meket	29	29	Meket	11 43'24''	38 44'58''	11.72	38.75	1.353.333.282	191	58	20882	0.9	125.999.999	5.108.472.824	8.266.666.412	2895	12.244.664	0.2622	highland	High	a42	8.4205	0.9938	34.2344
43	10	1	2	29-10-1-H	2019-06-03	Amhara	Meket	29	29	Meket	11 43'24''	38 44'58''	11.72	38.75	1.353.333.282	191	58	20882	0.9	125.999.999	5.108.472.824	8.266.666.412	2895	12.244.664	0.3092	highland	High	a43	8.2329	0.994	34.0938
44	8	1	2	29-8-1-H	2019-06-03	Amhara	Meket	29	29	Meket	11 43'24''	38 44'58''	11.72	38.75	1.353.333.282	191	58	20882	0.9	125.999.999	5.108.472.824	8.266.666.412	2895	12.244.664	0.5256	highland	High	a44	8.3825	0.994	34.1088
45	1	1	2	14-1-1-H	2019-06-08	Amhara	Tehuledere	Wahelo	14	Wahelo	11 17'29''	39 39'9''	11.29	39.65	1.571.666.718	347	60	21676	1.149.999.976	150.999.999	5.151.329.803	7.384.792.328	2150	1.801.950.836	0.2324	midland	High	a45	8.3325	0.993	33.9562
46	7	1	2	14-7-1-H	2019-06-08	Amhara	Tehuledere	Wahelo	14	Wahelo	11 17'29''	39 39'9''	11.29	39.65	1.571.666.718	347	60	21676	1.149.999.976	150.999.999	5.151.329.803	7.384.792.328	2150	1.801.950.836	0.1627	midland	High	a46	8.6632	0.9934	34.0543
47	13	1	2	14-13-1-H	2019-06-08	Amhara	Tehuledere	Wahelo	14	Wahelo	11 17'29''	39 39'9''	11.29	39.65	1.571.666.718	347	60	21676	1.149.999.976	150.999.999	5.151.329.803	7.384.792.328	2150	1.801.950.836	0.1388	midland	High	a47	8.181	0.9926	34.1765
48	19	1	2	14-19-1-H	2019-06-08	Amhara	Tehuledere	Wahelo	14	Wahelo	11 17'29''	39 39'9''	11.29	39.65	1.571.666.718	347	60	21676	1.149.999.976	150.999.999	5.151.329.803	7.384.792.328	2150	1.801.950.836	0.17	midland	High	a48	9.5166	0.9939	34.0095
49	5	1	2	14-5-1-H	2019-06-08	Amhara	Tehuledere	Wahelo	14	Wahelo	11 17'29''	39 39'9''	11.29	39.65	1.571.666.718	347	60	21676	1.149.999.976	150.999.999	5.151.329.803	7.384.792.328	2150	1.801.950.836	0.2601	midland	High	a49	8.3718	0.9931	34.0214
50	14	1	2	14-14-1-H	2019-06-08	Amhara	Tehuledere	Wahelo	14	Wahelo	11 17'29''	39 39'9''	11.29	39.65	1.571.666.718	347	60	21676	1.149.999.976	150.999.999	5.151.329.803	7.384.792.328	2150	1.801.950.836	0.1496	midland	High	a50	8.3739	0.9939	34.0566
51	2	1	2	14-2-1-H	2019-06-08	Amhara	Tehuledere	Wahelo	14	Wahelo	11 17'29''	39 39'9''	11.29	39.65	1.571.666.718	347	60	21676	1.149.999.976	150.999.999	5.151.329.803	7.384.792.328	2150	1.801.950.836	0.1982	midland	High	a51	8.0086	0.994	34.0421
52	16	1	2	14-16-1-H	2019-06-08	Amhara	Tehuledere	Wahelo	14	Wahelo	11 17'29''	39 39'9''	11.29	39.65	1.571.666.718	347	60	21676	1.149.999.976	150.999.999	5.151.329.803	7.384.792.328	2150	1.801.950.836	0.2299	midland	High	a52	8.4331	0.9941	34.0466
53	11	1	2	14-11-1-H	2019-06-08	Amhara	Tehuledere	Wahelo	14	Wahelo	11 17'29''	39 39'9''	11.29	39.65	1.571.666.718	347	60	21676	1.149.999.976	150.999.999	5.151.329.803	7.384.792.328	2150	1.801.950.836	0.4814	midland	High	a53	7.8019	0.9861	31.3775
54	8	1	1	14-8-1-C	2019-06-08	Amhara	Tehuledere	Wahelo	14	Wahelo	11 17'29''	39 39'9''	11.29	39.65	1.571.666.718	347	60	21676	1.149.999.976	150.999.999	5.151.329.803	7.384.792.328	2150	1.801.950.836	0.05637	midland	High	a54	8.178	0.9929	33.9593
55	12	1	1	14-12-1-C	2019-06-08	Amhara	Tehuledere	Wahelo	14	Wahelo	11 17'29''	39 39'9''	11.29	39.65	1.571.666.718	347	60	21676	1.149.999.976	150.999.999	5.151.329.803	7.384.792.328	2150	1.801.950.836	0.3712	midland	Low	a55_14_12_1_C	7.4637	0.9823	29.4694
56	18	1	1	14-18-1-C	2019-06-08	Amhara	Tehuledere	Wahelo	14	Wahelo	11 17'29''	39 39'9''	11.29	39.65	1.571.666.718	347	60	21676	1.149.999.976	150.999.999	5.151.329.803	7.384.792.328	2150	1.801.950.836	0.2139	midland	High	a56	8.3466	0.9936	33.6214
57	6	1	1	14-6-1-C	2019-06-08	Amhara	Tehuledere	Wahelo	14	Wahelo	11 17'29''	39 39'9''	11.29	39.65	1.571.666.718	347	60	21676	1.149.999.976	150.999.999	5.151.329.803	7.384.792.328	2150	1.801.950.836	-0.01178	midland	High	a57	8.2832	0.9926	33.6093
58	17	1	1	14-17-1-C	2019-06-08	Amhara	Tehuledere	Wahelo	14	Wahelo	11 17'29''	39 39'9''	11.29	39.65	1.571.666.718	347	60	21676	1.149.999.976	150.999.999	5.151.329.803	7.384.792.328	2150	1.801.950.836	0.2659	midland	High	a58	8.4453	0.9928	33.6608
59	9	1	2	14-9-1-H	2019-06-08	Amhara	Tehuledere	Wahelo	14	Wahelo	11 17'29''	39 39'9''	11.29	39.65	1.571.666.718	347	60	21676	1.149.999.976	150.999.999	5.151.329.803	7.384.792.328	2150	1.801.950.836	0.2613	midland	High	a59	8.6884	0.9918	34.0656
60	15	1	2	14-15-1-H	2019-06-08	Amhara	Tehuledere	Wahelo	14	Wahelo	11 17'29''	39 39'9''	11.29	39.65	1.571.666.718	347	60	21676	1.149.999.976	150.999.999	5.151.329.803	7.384.792.328	2150	1.801.950.836	0.4066	midland	Low	a60_14_15_1_H	7.8456	0.9821	28.9102
61	10	1	2	14-10-1-H	2019-06-08	Amhara	Tehuledere	Wahelo	14	Wahelo	11 17'29''	39 39'9''	11.29	39.65	1.571.666.718	347	60	21676	1.149.999.976	150.999.999	5.151.329.803	7.384.792.328	2150	1.801.950.836	0.1738	midland	High	a61	8.0561	0.9933	34.0923
62	3	1	2	14-3-1-H	2019-06-08	Amhara	Tehuledere	Wahelo	14	Wahelo	11 17'29''	39 39'9''	11.29	39.65	1.571.666.718	347	60	21676	1.149.999.976	150.999.999	5.151.329.803	7.384.792.328	2150	1.801.950.836	0.1329	midland	High	a62	8.7365	0.9924	34.0818
63	4	1	2	14-4-1-H	2019-06-08	Amhara	Tehuledere	Wahelo	14	Wahelo	11 17'29''	39 39'9''	11.29	39.65	1.571.666.718	347	60	21676	1.149.999.976	150.999.999	5.151.329.803	7.384.792.328	2150	1.801.950.836	-0.03	midland	High	a63	8.365	0.9935	34.2903
64	20	1	2	14-20-1-H	2019-06-08	Amhara	Tehuledere	Wahelo	14	Wahelo	11 17'29''	39 39'9''	11.29	39.65	1.571.666.718	347	60	21676	1.149.999.976	150.999.999	5.151.329.803	7.384.792.328	2150	1.801.950.836	0.1416	midland	High	a64	8.3694	0.9932	34.071
65	18	1	2	4-18-1-H	2019-06-10	Amhara	Tehuledere	Weldelelo	4	Weldelelo	11 15'32''	39 42'34''	11.26	39.71	1.553.333.378	354	77	21333	1.129.999.995	1.5	4.505.828.094	7.361.751.556	2060	1.772.533.264	0.4071	midland	Low	a65_4_18_1_H	7.6003	0.983	29.533
66	1	1	2	4-1-1-H	2019-06-10	Amhara	Tehuledere	Weldelelo	4	Weldelelo	11 15'32''	39 42'34''	11.26	39.71	1.553.333.378	354	77	21333	1.129.999.995	1.5	4.505.828.094	7.361.751.556	2060	1.772.533.264	0.3263	midland	High	a66	8.4289	0.993	34.1451
67	3	1	2	4-3-1-H	2019-06-10	Amhara	Tehuledere	Weldelelo	4	Weldelelo	11 15'32''	39 42'34''	11.26	39.71	1.553.333.378	354	77	21333	1.129.999.995	1.5	4.505.828.094	7.361.751.556	2060	1.772.533.264	0.2125	midland	High	a67	8.4051	0.9941	34.2656
68	10	1	2	4-10-1-H	2019-06-10	Amhara	Tehuledere	Weldelelo	4	Weldelelo	11 15'32''	39 42'34''	11.26	39.71	1.553.333.378	354	77	21333	1.129.999.995	1.5	4.505.828.094	7.361.751.556	2060	1.772.533.264	0.1641	midland	High	a68	8.7624	0.9929	34.0982
69	5	1	2	4-5-1-H	2019-06-10	Amhara	Tehuledere	Weldelelo	4	Weldelelo	11 15'32''	39 42'34''	11.26	39.71	1.553.333.378	354	77	21333	1.129.999.995	1.5	4.505.828.094	7.361.751.556	2060	1.772.533.264	0.3648	midland	Low	a69_4_5_1_H	7.7301	0.9825	29.6472
70	16	1	2	4-16-1-H	2019-06-10	Amhara	Tehuledere	Weldelelo	4	Weldelelo	11 15'32''	39 42'34''	11.26	39.71	1.553.333.378	354	77	21333	1.129.999.995	1.5	4.505.828.094	7.361.751.556	2060	1.772.533.264	0.5394	midland	Low	a70_4_16_1_H	8.126	0.9833	29.2883
71	20	1	1	4-20-1-C	2019-06-10	Amhara	Tehuledere	Weldelelo	4	Weldelelo	11 15'32''	39 42'34''	11.26	39.71	1.553.333.378	354	77	21333	1.129.999.995	1.5	4.505.828.094	7.361.751.556	2060	1.772.533.264	0.2827	midland	High	a71	7.7253	0.9939	33.6593
72	17	1	1	4-17-1-C	2019-06-10	Amhara	Tehuledere	Weldelelo	4	Weldelelo	11 15'32''	39 42'34''	11.26	39.71	1.553.333.378	354	77	21333	1.129.999.995	1.5	4.505.828.094	7.361.751.556	2060	1.772.533.264	0.1414	midland	High	a72	8.3633	0.9933	33.7453
73	9	1	1	4-9-1-C	2019-06-10	Amhara	Tehuledere	Weldelelo	4	Weldelelo	11 15'32''	39 42'34''	11.26	39.71	1.553.333.378	354	77	21333	1.129.999.995	1.5	4.505.828.094	7.361.751.556	2060	1.772.533.264	0.5299	midland	Low	a73_4_9_1_C	7.7221	0.9834	29.1713
74	19	1	1	4-19-1-C	2019-06-10	Amhara	Tehuledere	Weldelelo	4	Weldelelo	11 15'32''	39 42'34''	11.26	39.71	1.553.333.378	354	77	21333	1.129.999.995	1.5	4.505.828.094	7.361.751.556	2060	1.772.533.264	0.3931	midland	Low	a74_4_19_1_C	7.5383	0.9873	32.015
75	15	1	1	4-15-1-C	2019-06-10	Amhara	Tehuledere	Weldelelo	4	Weldelelo	11 15'32''	39 42'34''	11.26	39.71	1.553.333.378	354	77	21333	1.129.999.995	1.5	4.505.828.094	7.361.751.556	2060	1.772.533.264	0.0707	midland	High	a75	8.3973	0.9937	33.6993
76	14	1	2	4-14-1-H	2019-06-10	Amhara	Tehuledere	Weldelelo	4	Weldelelo	11 15'32''	39 42'34''	11.26	39.71	1.553.333.378	354	77	21333	1.129.999.995	1.5	4.505.828.094	7.361.751.556	2060	1.772.533.264	0.4	midland	High	a76	8.0998	0.9932	34.0908
77	6	1	2	4-6-1-H	2019-06-10	Amhara	Tehuledere	Weldelelo	4	Weldelelo	11 15'32''	39 42'34''	11.26	39.71	1.553.333.378	354	77	21333	1.129.999.995	1.5	4.505.828.094	7.361.751.556	2060	1.772.533.264	0.3806	midland	High	a77	7.8254	0.9931	34.1615
78	12	1	2	4-12-1-H	2019-06-10	Amhara	Tehuledere	Weldelelo	4	Weldelelo	11 15'32''	39 42'34''	11.26	39.71	1.553.333.378	354	77	21333	1.129.999.995	1.5	4.505.828.094	7.361.751.556	2060	1.772.533.264	0.1949	midland	High	a78	8.4605	0.9939	34.1537
79	8	1	2	4-8-1-H	2019-06-10	Amhara	Tehuledere	Weldelelo	4	Weldelelo	11 15'32''	39 42'34''	11.26	39.71	1.553.333.378	354	77	21333	1.129.999.995	1.5	4.505.828.094	7.361.751.556	2060	1.772.533.264	0.1526	midland	High	a79	8.0772	0.9934	34.3033
80	2	1	2	4-2-1-H	2019-06-10	Amhara	Tehuledere	Weldelelo	4	Weldelelo	11 15'32''	39 42'34''	11.26	39.71	1.553.333.378	354	77	21333	1.129.999.995	1.5	4.505.828.094	7.361.751.556	2060	1.772.533.264	0.1854	midland	High	a80	8.3301	0.9926	34.2744
81	13	1	2	4-13-1-H	2019-06-10	Amhara	Tehuledere	Weldelelo	4	Weldelelo	11 15'32''	39 42'34''	11.26	39.71	1.553.333.378	354	77	21333	1.129.999.995	1.5	4.505.828.094	7.361.751.556	2060	1.772.533.264	0.09455	midland	High	a81	8.4556	0.9938	34.1408
82	4	1	2	4-4-1-H	2019-06-10	Amhara	Tehuledere	Weldelelo	4	Weldelelo	11 15'32''	39 42'34''	11.26	39.71	1.553.333.378	354	77	21333	1.129.999.995	1.5	4.505.828.094	7.361.751.556	2060	1.772.533.264	0.2141	midland	High	a82	8.4472	0.9926	34.0124
83	11	1	2	4-11-1-H	2019-06-10	Amhara	Tehuledere	Weldelelo	4	Weldelelo	11 15'32''	39 42'34''	11.26	39.71	1.553.333.378	354	77	21333	1.129.999.995	1.5	4.505.828.094	7.361.751.556	2060	1.772.533.264	0.4197	midland	Low	a83_4_11_1_H	7.5498	0.9834	29.1045
84	7	1	2	4-7-1-H	2019-06-10	Amhara	Tehuledere	Weldelelo	4	Weldelelo	11 15'32''	39 42'34''	11.26	39.71	1.553.333.378	354	77	21333	1.129.999.995	1.5	4.505.828.094	7.361.751.556	2060	1.772.533.264	-0.005811	midland	High	a84	8.2444	0.9935	34.1552
85	13	1	2	6-13-1-H	2019-06-15	Amhara	Bati	Hato	6	Hato	11 7'15''	40 2'48''	11.12	40.05	2.023.333.359	254	86	21995	1.539.999.962	1.870.000.005	3.821.171.188	6.677.489.471	1205	2.424.351.654	0.1189	lowland	High	a85	8.9004	0.9931	34.0724
86	12	1	2	6-12-1-H	2019-06-15	Amhara	Bati	Hato	6	Hato	11 7'15''	40 2'48''	11.12	40.05	2.023.333.359	254	86	21995	1.539.999.962	1.870.000.005	3.821.171.188	6.677.489.471	1205	2.424.351.654	0.3017	lowland	High	a86	7.9321	0.9932	34.1158
87	8	1	1	6-8-1-C	2019-06-15	Amhara	Bati	Hato	6	Hato	11 7'15''	40 2'48''	11.12	40.05	2.023.333.359	254	86	21995	1.539.999.962	1.870.000.005	3.821.171.188	6.677.489.471	1205	2.424.351.654	0.1663	lowland	High	a87	8.661	0.9939	33.6231
88	19	1	2	6-19-1-H	2019-06-15	Amhara	Bati	Hato	6	Hato	11 7'15''	40 2'48''	11.12	40.05	2.023.333.359	254	86	21995	1.539.999.962	1.870.000.005	3.821.171.188	6.677.489.471	1205	2.424.351.654	0.1533	lowland	High	a88	8.4244	0.9922	34.0609
89	2	1	2	6-2-1-H	2019-06-15	Amhara	Bati	Hato	6	Hato	11 7'15''	40 2'48''	11.12	40.05	2.023.333.359	254	86	21995	1.539.999.962	1.870.000.005	3.821.171.188	6.677.489.471	1205	2.424.351.654	0.196	lowland	High	a89	8.5308	0.9924	34.1193
90	22	1	1	6-22-1-C	2019-06-15	Amhara	Bati	Hato	6	Hato	11 7'15''	40 2'48''	11.12	40.05	2.023.333.359	254	86	21995	1.539.999.962	1.870.000.005	3.821.171.188	6.677.489.471	1205	2.424.351.654	0.1854	lowland	High	a90	8.43	0.9923	33.7553
91	11	1	1	6-11-1-C	2019-06-15	Amhara	Bati	Hato	6	Hato	11 7'15''	40 2'48''	11.12	40.05	2.023.333.359	254	86	21995	1.539.999.962	1.870.000.005	3.821.171.188	6.677.489.471	1205	2.424.351.654	0.3885	lowland	High	a91	8.3342	0.9942	33.6339
92	18	1	2	6-18-1-H	2019-06-15	Amhara	Bati	Hato	6	Hato	11 7'15''	40 2'48''	11.12	40.05	2.023.333.359	254	86	21995	1.539.999.962	1.870.000.005	3.821.171.188	6.677.489.471	1205	2.424.351.654	0.1214	lowland	High	a92	8.494	0.993	34.1162
93	1	1	2	6-1-1-H	2019-06-15	Amhara	Bati	Hato	6	Hato	11 7'15''	40 2'48''	11.12	40.05	2.023.333.359	254	86	21995	1.539.999.962	1.870.000.005	3.821.171.188	6.677.489.471	1205	2.424.351.654	0.1443	lowland	High	a93	8.3479	0.9928	34.115
94	21	1	1	6-21-1-C	2019-06-15	Amhara	Bati	Hato	6	Hato	11 7'15''	40 2'48''	11.12	40.05	2.023.333.359	254	86	21995	1.539.999.962	1.870.000.005	3.821.171.188	6.677.489.471	1205	2.424.351.654	0.06732	lowland	High	a94	8.4109	0.9933	33.6501
95	3	1	2	6-3-1-H	2019-06-15	Amhara	Bati	Hato	6	Hato	11 7'15''	40 2'48''	11.12	40.05	2.023.333.359	254	86	21995	1.539.999.962	1.870.000.005	3.821.171.188	6.677.489.471	1205	2.424.351.654	0.204	lowland	High	a95	8.3876	0.9942	33.9958
96	16	1	2	6-16-1-H	2019-06-15	Amhara	Bati	Hato	6	Hato	11 7'15''	40 2'48''	11.12	40.05	2.023.333.359	254	86	21995	1.539.999.962	1.870.000.005	3.821.171.188	6.677.489.471	1205	2.424.351.654	0.1208	lowland	High	a96	8.6316	0.9938	34.218
97	17	1	2	6-17-1-H	2019-06-15	Amhara	Bati	Hato	6	Hato	11 7'15''	40 2'48''	11.12	40.05	2.023.333.359	254	86	21995	1.539.999.962	1.870.000.005	3.821.171.188	6.677.489.471	1205	2.424.351.654	-0.02556	lowland	High	a97	8.8873	0.9933	34.2143
98	5	1	2	6-5-1-H	2019-06-15	Amhara	Bati	Hato	6	Hato	11 7'15''	40 2'48''	11.12	40.05	2.023.333.359	254	86	21995	1.539.999.962	1.870.000.005	3.821.171.188	6.677.489.471	1205	2.424.351.654	0.2858	lowland	Low	a98_6_5_1_H	7.8159	0.9847	31.1302
99	15	1	2	6-15-1-H	2019-06-15	Amhara	Bati	Hato	6	Hato	11 7'15''	40 2'48''	11.12	40.05	2.023.333.359	254	86	21995	1.539.999.962	1.870.000.005	3.821.171.188	6.677.489.471	1205	2.424.351.654	0.3251	lowland	High	a99	8.3684	0.9936	34.2443
100	14	1	2	6-14-1-H	2019-06-15	Amhara	Bati	Hato	6	Hato	11 7'15''	40 2'48''	11.12	40.05	2.023.333.359	254	86	21995	1.539.999.962	1.870.000.005	3.821.171.188	6.677.489.471	1205	2.424.351.654	0.06906	lowland	High	a100	9.4004	0.9924	34.0136
101	4	1	2	6-4-1-H	2019-06-15	Amhara	Bati	Hato	6	Hato	11 7'15''	40 2'48''	11.12	40.05	2.023.333.359	254	86	21995	1.539.999.962	1.870.000.005	3.821.171.188	6.677.489.471	1205	2.424.351.654	0.1732	lowland	High	a101	8.8029	0.9937	34.1898
102	20	1	2	6-20-1-H	2019-06-15	Amhara	Bati	Hato	6	Hato	11 7'15''	40 2'48''	11.12	40.05	2.023.333.359	254	86	21995	1.539.999.962	1.870.000.005	3.821.171.188	6.677.489.471	1205	2.424.351.654	0.1603	lowland	High	a102	8.6472	0.9945	34.001
103	6	1	2	6-6-1-H	2019-06-15	Amhara	Bati	Hato	6	Hato	11 7'15''	40 2'48''	11.12	40.05	2.023.333.359	254	86	21995	1.539.999.962	1.870.000.005	3.821.171.188	6.677.489.471	1205	2.424.351.654	0.2101	lowland	High	a103	8.3284	0.9925	34.102
104	7	1	1	6-7-1-C	2019-06-15	Amhara	Bati	Hato	6	Hato	11 7'15''	40 2'48''	11.12	40.05	2.023.333.359	254	86	21995	1.539.999.962	1.870.000.005	3.821.171.188	6.677.489.471	1205	2.424.351.654	0.1946	lowland	High	a104	8.3451	0.9936	33.5917
105	12	1	1	26-12-1-C	2019-06-13	Amhara	Bati	Fura	26	Fura	11 10'33''	40 3'22''	11.18	40.06	2.153.333.282	259	86	21807	1.529.999.971	1.870.000.005	3.741.104.889	6.940.789.032	1400	2.195.186.615	0.008141	lowland	High	a105	8.2101	0.9921	33.5099
106	7	1	2	26-7-1-H	2019-06-13	Amhara	Bati	Fura	26	Fura	11 10'33''	40 3'22''	11.18	40.06	2.153.333.282	259	86	21807	1.529.999.971	1.870.000.005	3.741.104.889	6.940.789.032	1400	2.195.186.615	0.04614	lowland	High	a106	8.3848	0.9907	34.2498
107	5	1	2	26-5-1-H	2019-06-13	Amhara	Bati	Fura	26	Fura	11 10'33''	40 3'22''	11.18	40.06	2.153.333.282	259	86	21807	1.529.999.971	1.870.000.005	3.741.104.889	6.940.789.032	1400	2.195.186.615	0.1059	lowland	High	a107	7.8016	0.9911	34.0905
108	8	1	1	26-8-1-C	2019-06-13	Amhara	Bati	Fura	26	Fura	11 10'33''	40 3'22''	11.18	40.06	2.153.333.282	259	86	21807	1.529.999.971	1.870.000.005	3.741.104.889	6.940.789.032	1400	2.195.186.615	0.1196	lowland	High	a108	9.0728	0.9914	33.5009
109	15	1	2	26-15-1-H	2019-06-13	Amhara	Bati	Fura	26	Fura	11 10'33''	40 3'22''	11.18	40.06	2.153.333.282	259	86	21807	1.529.999.971	1.870.000.005	3.741.104.889	6.940.789.032	1400	2.195.186.615	0.1955	lowland	Low	a109_26_15_1_H	7.4954	0.9855	31.4625
110	9	1	2	26-9-1-H	2019-06-13	Amhara	Bati	Fura	26	Fura	11 10'33''	40 3'22''	11.18	40.06	2.153.333.282	259	86	21807	1.529.999.971	1.870.000.005	3.741.104.889	6.940.789.032	1400	2.195.186.615	0.2459	lowland	High	a110	8.5522	0.9933	34.1051
111	14	1	2	26-14-1-H	2019-06-13	Amhara	Bati	Fura	26	Fura	11 10'33''	40 3'22''	11.18	40.06	2.153.333.282	259	86	21807	1.529.999.971	1.870.000.005	3.741.104.889	6.940.789.032	1400	2.195.186.615	0.04892	lowland	High	a111	8.6673	0.9917	34.0525
112	11	1	2	26-11-1-H	2019-06-13	Amhara	Bati	Fura	26	Fura	11 10'33''	40 3'22''	11.18	40.06	2.153.333.282	259	86	21807	1.529.999.971	1.870.000.005	3.741.104.889	6.940.789.032	1400	2.195.186.615	0.09096	lowland	High	a112	8.576	0.9923	34.1824
113	6	1	2	26-6-1-H	2019-06-13	Amhara	Bati	Fura	26	Fura	11 10'33''	40 3'22''	11.18	40.06	2.153.333.282	259	86	21807	1.529.999.971	1.870.000.005	3.741.104.889	6.940.789.032	1400	2.195.186.615	0.4668	lowland	High	a113	8.3457	0.9906	34.1488
114	4	1	2	26-4-1-H	2019-06-13	Amhara	Bati	Fura	26	Fura	11 10'33''	40 3'22''	11.18	40.06	2.153.333.282	259	86	21807	1.529.999.971	1.870.000.005	3.741.104.889	6.940.789.032	1400	2.195.186.615	0.05998	lowland	High	a114	8.424	0.9919	34.0033
115	2	1	2	26-2-1-H	2019-06-13	Amhara	Bati	Fura	26	Fura	11 10'33''	40 3'22''	11.18	40.06	2.153.333.282	259	86	21807	1.529.999.971	1.870.000.005	3.741.104.889	6.940.789.032	1400	2.195.186.615	0.04295	lowland	High	a115	7.7583	0.9922	33.9888
116	1	1	2	26-1-1-H	2019-06-13	Amhara	Bati	Fura	26	Fura	11 10'33''	40 3'22''	11.18	40.06	2.153.333.282	259	86	21807	1.529.999.971	1.870.000.005	3.741.104.889	6.940.789.032	1400	2.195.186.615	0.1572	lowland	High	a116	8.4273	0.9909	34.1801
117	10	1	2	26-10-1-H	2019-06-13	Amhara	Bati	Fura	26	Fura	11 10'33''	40 3'22''	11.18	40.06	2.153.333.282	259	86	21807	1.529.999.971	1.870.000.005	3.741.104.889	6.940.789.032	1400	2.195.186.615	0.08472	lowland	High	a117	7.8963	0.9919	34.0845
118	13	1	2	26-13-1-H	2019-06-13	Amhara	Bati	Fura	26	Fura	11 10'33''	40 3'22''	11.18	40.06	2.153.333.282	259	86	21807	1.529.999.971	1.870.000.005	3.741.104.889	6.940.789.032	1400	2.195.186.615	0.09628	lowland	High	a118	8.2006	0.9925	34.0519
119	3	1	2	26-3-1-H	2019-06-13	Amhara	Bati	Fura	26	Fura	11 10'33''	40 3'22''	11.18	40.06	2.153.333.282	259	86	21807	1.529.999.971	1.870.000.005	3.741.104.889	6.940.789.032	1400	2.195.186.615	0.1764	lowland	High	a119	7.9571	0.9915	34.0166
120	16	1	1	26-16-1-C	2019-06-13	Amhara	Bati	Fura	26	Fura	11 10'33''	40 3'22''	11.18	40.06	2.153.333.282	259	86	21807	1.529.999.971	1.870.000.005	3.741.104.889	6.940.789.032	1400	2.195.186.615	0.09047	lowland	High	a120	8.2229	0.9945	33.8641
121	17	1	1	26-17-1-C	2019-06-13	Amhara	Bati	Fura	26	Fura	11 10'33''	40 3'22''	11.18	40.06	2.153.333.282	259	86	21807	1.529.999.971	1.870.000.005	3.741.104.889	6.940.789.032	1400	2.195.186.615	0.3371	lowland	High	a121	8.4992	0.9942	33.8983
122	18	1	1	26-18-1-C	2019-06-13	Amhara	Bati	Fura	26	Fura	11 10'33''	40 3'22''	11.18	40.06	2.153.333.282	259	86	21807	1.529.999.971	1.870.000.005	3.741.104.889	6.940.789.032	1400	2.195.186.615	0.0771	lowland	High	a122	9.4779	0.994	33.8058
123	19	1	2	26-19-1-H	2019-06-13	Amhara	Bati	Fura	26	Fura	11 10'33''	40 3'22''	11.18	40.06	2.153.333.282	259	86	21807	1.529.999.971	1.870.000.005	3.741.104.889	6.940.789.032	1400	2.195.186.615	0.1989	lowland	High	a123	9.5108	0.9925	34.0712
124	20	1	2	26-20-1-H	2019-06-13	Amhara	Bati	Fura	26	Fura	11 10'33''	40 3'22''	11.18	40.06	2.153.333.282	259	86	21807	1.529.999.971	1.870.000.005	3.741.104.889	6.940.789.032	1400	2.195.186.615	0.07312	lowland	High	a124	8.257	0.9936	34.0986
125	19	1	2		2019-03-22	Amhara	Kalu	Arabo	Ar	Arabo	11 9' 38''	39 56' 7''	11.16	39.93	2.014.999.962	309	63	21734	1.399.999.976	174.000.001	4.335.632.324	7.492.389.679	1525	1.616.317.139	0.1485	lowland	High	a125	8.894	0.9938	33.7008
126	18	1	1		2019-03-22	Amhara	Kalu	Arabo	Ar	Arabo	11 9' 38''	39 56' 7''	11.16	39.93	2.014.999.962	309	63	21734	1.399.999.976	174.000.001	4.335.632.324	7.492.389.679	1525	1.616.317.139	0.1642	lowland	High	a126	8.3892	0.9924	33.742
127	1	1	2		2019-03-22	Amhara	Kalu	Arabo	Ar	Arabo	11 9' 38''	39 56' 7''	11.16	39.93	2.014.999.962	309	63	21734	1.399.999.976	174.000.001	4.335.632.324	7.492.389.679	1525	1.616.317.139	0.18	lowland	High	a127	8.9147	0.9925	33.9313
128	2	1	2		2019-03-22	Amhara	Kalu	Arabo	Ar	Arabo	11 9' 38''	39 56' 7''	11.16	39.93	2.014.999.962	309	63	21734	1.399.999.976	174.000.001	4.335.632.324	7.492.389.679	1525	1.616.317.139	0.1788	lowland	High	a128	8.2899	0.9918	34.1214
129	3	1	2		2019-03-22	Amhara	Kalu	Arabo	Ar	Arabo	11 9' 38''	39 56' 7''	11.16	39.93	2.014.999.962	309	63	21734	1.399.999.976	174.000.001	4.335.632.324	7.492.389.679	1525	1.616.317.139	0.2179	lowland	High	a129	8.3309	0.9922	34.28
130	4	1	1		2019-03-22	Amhara	Kalu	Arabo	Ar	Arabo	11 9' 38''	39 56' 7''	11.16	39.93	2.014.999.962	309	63	21734	1.399.999.976	174.000.001	4.335.632.324	7.492.389.679	1525	1.616.317.139	0.157	lowland	High	a130AK	8.4331	0.9939	34.1654
131	5	1	1		2019-03-22	Amhara	Kalu	Arabo	Ar	Arabo	11 9' 38''	39 56' 7''	11.16	39.93	2.014.999.962	309	63	21734	1.399.999.976	174.000.001	4.335.632.324	7.492.389.679	1525	1.616.317.139	-0.08945	lowland	High	a131	9.0058	0.9943	33.8639
132	6	1	1		2019-03-22	Amhara	Kalu	Arabo	Ar	Arabo	11 9' 38''	39 56' 7''	11.16	39.93	2.014.999.962	309	63	21734	1.399.999.976	174.000.001	4.335.632.324	7.492.389.679	1525	1.616.317.139	-0.0878	lowland	High	a132	9.0506	0.9923	33.4748
133	7	1	2		2019-03-22	Amhara	Kalu	Arabo	Ar	Arabo	11 9' 38''	39 56' 7''	11.16	39.93	2.014.999.962	309	63	21734	1.399.999.976	174.000.001	4.335.632.324	7.492.389.679	1525	1.616.317.139	0.1326	lowland	High	a133	8.4409	0.9934	34.3
134	8	1	2		2019-03-22	Amhara	Kalu	Arabo	Ar	Arabo	11 9' 38''	39 56' 7''	11.16	39.93	2.014.999.962	309	63	21734	1.399.999.976	174.000.001	4.335.632.324	7.492.389.679	1525	1.616.317.139	0.1953	lowland	High	a134	8.6874	0.9927	34.2223
135	9	1	2		2019-03-22	Amhara	Kalu	Arabo	Ar	Arabo	11 9' 38''	39 56' 7''	11.16	39.93	2.014.999.962	309	63	21734	1.399.999.976	174.000.001	4.335.632.324	7.492.389.679	1525	1.616.317.139	0.2553	lowland	High	a135	5.9327	0.9933	34.2628
136	10	1	2		2019-03-22	Amhara	Kalu	Arabo	Ar	Arabo	11 9' 38''	39 56' 7''	11.16	39.93	2.014.999.962	309	63	21734	1.399.999.976	174.000.001	4.335.632.324	7.492.389.679	1525	1.616.317.139	0.1849	lowland	High	a136	8.4824	0.995	34.2397
137	11	1	1		2019-03-22	Amhara	Kalu	Arabo	Ar	Arabo	11 9' 38''	39 56' 7''	11.16	39.93	2.014.999.962	309	63	21734	1.399.999.976	174.000.001	4.335.632.324	7.492.389.679	1525	1.616.317.139	0.1203	lowland	High	a137	8.9898	0.9946	33.7372
138	12	1	2		2019-03-22	Amhara	Kalu	Arabo	Ar	Arabo	11 9' 38''	39 56' 7''	11.16	39.93	2.014.999.962	309	63	21734	1.399.999.976	174.000.001	4.335.632.324	7.492.389.679	1525	1.616.317.139	0.0956	lowland	High	a138	8.3016	0.9934	34.2426
139	13	1	2		2019-03-22	Amhara	Kalu	Arabo	Ar	Arabo	11 9' 38''	39 56' 7''	11.16	39.93	2.014.999.962	309	63	21734	1.399.999.976	174.000.001	4.335.632.324	7.492.389.679	1525	1.616.317.139	0.1984	lowland	High	a139	8.2378	0.9926	34.1304
140	14	1	2		2019-03-22	Amhara	Kalu	Arabo	Ar	Arabo	11 9' 38''	39 56' 7''	11.16	39.93	2.014.999.962	309	63	21734	1.399.999.976	174.000.001	4.335.632.324	7.492.389.679	1525	1.616.317.139	0.1443	lowland	High	a140	7.8515	0.9934	34.2878
141	15	1	1		2019-03-22	Amhara	Kalu	Arabo	Ar	Arabo	11 9' 38''	39 56' 7''	11.16	39.93	2.014.999.962	309	63	21734	1.399.999.976	174.000.001	4.335.632.324	7.492.389.679	1525	1.616.317.139	0.1232	lowland	High	a141	8.262	0.9941	33.8924
142	16	1	2		2019-03-22	Amhara	Kalu	Arabo	Ar	Arabo	11 9' 38''	39 56' 7''	11.16	39.93	2.014.999.962	309	63	21734	1.399.999.976	174.000.001	4.335.632.324	7.492.389.679	1525	1.616.317.139	-0.03234	lowland	High	a142	8.246	0.9942	34.2284
143	17	1	2		2019-03-22	Amhara	Kalu	Arabo	Ar	Arabo	11 9' 38''	39 56' 7''	11.16	39.93	2.014.999.962	309	63	21734	1.399.999.976	174.000.001	4.335.632.324	7.492.389.679	1525	1.616.317.139	0.3214	lowland	High	a143	8.2223	0.9931	33.7533
144	20	1	2		2019-03-22	Amhara	Kalu	Arabo	Ar	Arabo	11 9' 38''	39 56' 7''	11.16	39.93	2.014.999.962	309	63	21734	1.399.999.976	174.000.001	4.335.632.324	7.492.389.679	1525	1.616.317.139	0.1067	lowland	High	a144	8.162	0.9926	34.2587
145	3	1	2	D-03-1-H	2019-08-06	Oromia	Meiso	Dalecha	Da	Dalecha	9 12' 42''	40 38' 52''	9.21	40.65	1.988.333.321	306	41	21091	1.559.999.943	175.999.999	4.058.905.792	7.691.197.968	1522.6	1.633.433.685	0.1871	lowland	High	a145	9.9165	0.9936	34.1231
146	12	1	2	D-12-1-H	2019-08-06	Oromia	Meiso	Dalecha	Da	Dalecha	9 12'42''	40 38'52''	9.21	40.65	1.988.333.321	306	41	21091	1.559.999.943	175.999.999	4.058.905.792	7.691.197.968	1522.6	1.633.433.685	0.2742	lowland	High	a146	8.03	0.9934	34.2107
147	18	1	2	D-18-1-H	2019-08-06	Oromia	Meiso	Dalecha	Da	Dalecha	9 12'42''	40 38'52''	9.21	40.65	1.988.333.321	306	41	21091	1.559.999.943	175.999.999	4.058.905.792	7.691.197.968	1522.6	1.633.433.685	0.1447	lowland	High	a147	8.2785	0.9943	34.168
148	1	1	2	D-01-1-H	2019-08-06	Oromia	Meiso	Dalecha	Da	Dalecha	9 12'42''	40 38'52''	9.21	40.65	1.988.333.321	306	41	21091	1.559.999.943	175.999.999	4.058.905.792	7.691.197.968	1522.6	1.633.433.685	0.2054	lowland	High	a148	8.1551	0.9949	34.2103
149	4	1	2	D-04-1-H	2019-08-06	Oromia	Meiso	Dalecha	Da	Dalecha	9 12'42''	40 38'52''	9.21	40.65	1.988.333.321	306	41	21091	1.559.999.943	175.999.999	4.058.905.792	7.691.197.968	1522.6	1.633.433.685	0.1295	lowland	High	a149	8.1597	0.994	34.1325
150	8	1	1	D-08-1-C	2019-08-06	Oromia	Meiso	Dalecha	Da	Dalecha	9 12'42''	40 38'52''	9.21	40.65	1.988.333.321	306	41	21091	1.559.999.943	175.999.999	4.058.905.792	7.691.197.968	1522.6	1.633.433.685	0.3393	lowland	High	a150	8.2367	0.9899	33.0897
151	15	1	1	D-15-1-C	2019-08-06	Oromia	Meiso	Dalecha	Da	Dalecha	9 12'42''	40 38'52''	9.21	40.65	1.988.333.321	306	41	21091	1.559.999.943	175.999.999	4.058.905.792	7.691.197.968	1522.6	1.633.433.685	0.09165	lowland	High	a151	8.078	0.9948	33.7364
152	11	1	2	D-11-1-H	2019-08-06	Oromia	Meiso	Dalecha	Da	Dalecha	9 12'42''	40 38'52''	9.21	40.65	1.988.333.321	306	41	21091	1.559.999.943	175.999.999	4.058.905.792	7.691.197.968	1522.6	1.633.433.685	0.2853	lowland	High	a152	8.4541	0.993	34.1136
153	5	1	2	D-05-1-H	2019-08-06	Oromia	Meiso	Dalecha	Da	Dalecha	9 12'42''	40 38'52''	9.21	40.65	1.988.333.321	306	41	21091	1.559.999.943	175.999.999	4.058.905.792	7.691.197.968	1522.6	1.633.433.685	0.2006	lowland	High	a153	8.4039	0.9936	34.1262
154	14	1	2	D-14-1-H	2019-08-06	Oromia	Meiso	Dalecha	Da	Dalecha	9 12'42''	40 38'52''	9.21	40.65	1.988.333.321	306	41	21091	1.559.999.943	175.999.999	4.058.905.792	7.691.197.968	1522.6	1.633.433.685	0.1269	lowland	High	a154	8.5455	0.9942	34.2161
155	9	1	2	D-09-1-H	2019-08-06	Oromia	Meiso	Dalecha	Da	Dalecha	9 12'42''	40 38'52''	9.21	40.65	1.988.333.321	306	41	21091	1.559.999.943	175.999.999	4.058.905.792	7.691.197.968	1522.6	1.633.433.685	0.1173	lowland	High	a155	8.0833	0.9923	34.0763
156	19	1	1	D-19-1-C	2019-08-06	Oromia	Meiso	Dalecha	Da	Dalecha	9 12'42''	40 38'52''	9.21	40.65	1.988.333.321	306	41	21091	1.559.999.943	175.999.999	4.058.905.792	7.691.197.968	1522.6	1.633.433.685	0.09668	lowland	High	a156	8.0346	0.9947	33.9743
157	6	1	1	D-06-1-C	2019-08-06	Oromia	Meiso	Dalecha	Da	Dalecha	9 12'42''	40 38'52''	9.21	40.65	1.988.333.321	306	41	21091	1.559.999.943	175.999.999	4.058.905.792	7.691.197.968	1522.6	1.633.433.685	0.1102	lowland	High	a157	8.4742	0.9942	34.0489
158	13	1	2	D-13-1-H	2019-08-06	Oromia	Meiso	Dalecha	Da	Dalecha	9 12'42''	40 38'52''	9.21	40.65	1.988.333.321	306	41	21091	1.559.999.943	175.999.999	4.058.905.792	7.691.197.968	1522.6	1.633.433.685	0.3211	lowland	High	a158	8.5344	0.9942	34.3309
159	2	1	2	D-02-1-H	2019-08-06	Oromia	Meiso	Dalecha	Da	Dalecha	9 12'42''	40 38'52''	9.21	40.65	1.988.333.321	306	41	21091	1.559.999.943	175.999.999	4.058.905.792	7.691.197.968	1522.6	1.633.433.685	0.1321	lowland	High	a159	8.77	0.9943	34.2772
160	17	1	2	D-17-1-H	2019-08-06	Oromia	Meiso	Dalecha	Da	Dalecha	9 12'42''	40 38'52''	9.21	40.65	1.988.333.321	306	41	21091	1.559.999.943	175.999.999	4.058.905.792	7.691.197.968	1522.6	1.633.433.685	0.1309	lowland	High	a160	8.1299	0.9937	34.14
161	16	1	2	D-16-1-H	2019-08-06	Oromia	Meiso	Dalecha	Da	Dalecha	9 12'42''	40 38'52''	9.21	40.65	1.988.333.321	306	41	21091	1.559.999.943	175.999.999	4.058.905.792	7.691.197.968	1522.6	1.633.433.685	0.0799	lowland	High	a161	8.457	0.9937	33.8112
162	10	1	2	D-10-1-H	2019-08-06	Oromia	Meiso	Dalecha	Da	Dalecha	9 12'42''	40 38'52''	9.21	40.65	1.988.333.321	306	41	21091	1.559.999.943	175.999.999	4.058.905.792	7.691.197.968	1522.6	1.633.433.685	0.1728	lowland	High	a162	8.4799	0.9936	34.2694
163	7	1	2	D-07-1-H	2019-08-06	Oromia	Meiso	Dalecha	Da	Dalecha	9 12'42''	40 38'52''	9.21	40.65	1.988.333.321	306	41	21091	1.559.999.943	175.999.999	4.058.905.792	7.691.197.968	1522.6	1.633.433.685	0.1381	lowland	High	a163	8.4486	0.9945	34.3742
164	20	1	1	D-20-1-C	2019-08-06	Oromia	Meiso	Dalecha	Da	Dalecha	9 12'42''	40 38'52''	9.21	40.65	1.988.333.321	306	41	21091	1.559.999.943	175.999.999	4.058.905.792	7.691.197.968	1522.6	1.633.433.685	0.1055	lowland	High	a164	8.4209	0.9943	34.0458
165	6	1	1	We-06-1-C	2019-08-08	Oromia	Meiso	Weltane	We	Weltane	9 15'49''	40 52'19''	9.26	40.87	2.061.666.679	266	37	20986	1.669.999.957	1.850.000.024	4.115.719.986	7.306.034.088	1295.6	1.889.063.568	0.07061	lowland	High	a165	8.3826	0.9935	33.7883
166	20	1	1	We-20-1-C	2019-08-08	Oromia	Meiso	Weltane	We	Weltane	9 15'49''	40 52'19''	9.26	40.87	2.061.666.679	266	37	20986	1.669.999.957	1.850.000.024	4.115.719.986	7.306.034.088	1295.6	1.889.063.568	0.02298	lowland	High	a166	8.3092	0.9949	33.6859
167	19	1	1	We-19-1-C	2019-08-08	Oromia	Meiso	Weltane	We	Weltane	9 15'49''	40 52'19''	9.26	40.87	2.061.666.679	266	37	20986	1.669.999.957	1.850.000.024	4.115.719.986	7.306.034.088	1295.6	1.889.063.568	0.3158	lowland	High	a167	8.5662	0.9941	33.8641
168	8	1	1	We-08-1-C	2019-08-08	Oromia	Meiso	Weltane	We	Weltane	9 15'49''	40 52'19''	9.26	40.87	2.061.666.679	266	37	20986	1.669.999.957	1.850.000.024	4.115.719.986	7.306.034.088	1295.6	1.889.063.568	0.1037	lowland	High	a168	8.0402	0.994	33.8597
169	12	1	2	We-12-1-H	2019-08-08	Oromia	Meiso	Weltane	We	Weltane	9 15'49''	40 52'19''	9.26	40.87	2.061.666.679	266	37	20986	1.669.999.957	1.850.000.024	4.115.719.986	7.306.034.088	1295.6	1.889.063.568	0.1571	lowland	High	a169	8.2614	0.9919	34.2538
170	15	1	1	We-15-1-C	2019-08-08	Oromia	Meiso	Weltane	We	Weltane	9 15'49''	40 52'19''	9.26	40.87	2.061.666.679	266	37	20986	1.669.999.957	1.850.000.024	4.115.719.986	7.306.034.088	1295.6	1.889.063.568	0.08613	lowland	High	a170	9.3513	0.9919	33.7462
171	7	1	2	We-07-1-H	2019-08-08	Oromia	Meiso	Weltane	We	Weltane	9 15'49''	40 52'19''	9.26	40.87	2.061.666.679	266	37	20986	1.669.999.957	1.850.000.024	4.115.719.986	7.306.034.088	1295.6	1.889.063.568	0.1613	lowland	High	a171	8.5453	0.992	34.2354
172	17	1	2	We-17-1-H	2019-08-08	Oromia	Meiso	Weltane	We	Weltane	9 15'49''	40 52'19''	9.26	40.87	2.061.666.679	266	37	20986	1.669.999.957	1.850.000.024	4.115.719.986	7.306.034.088	1295.6	1.889.063.568	0.1994	lowland	High	a172	7.9944	0.9916	34.2062
173	2	1	2	We-02-1-H	2019-08-08	Oromia	Meiso	Weltane	We	Weltane	9 15'49''	40 52'19''	9.26	40.87	2.061.666.679	266	37	20986	1.669.999.957	1.850.000.024	4.115.719.986	7.306.034.088	1295.6	1.889.063.568	0.4685	lowland	High	a173	8.3832	0.9915	34.0786
174	18	1	2	We-18-1-H	2019-08-08	Oromia	Meiso	Weltane	We	Weltane	9 15'49''	40 52'19''	9.26	40.87	2.061.666.679	266	37	20986	1.669.999.957	1.850.000.024	4.115.719.986	7.306.034.088	1295.6	1.889.063.568	0.2374	lowland	High	a174	8.3429	0.991	34.177
175	3	1	2	We-03-1-H	2019-08-08	Oromia	Meiso	Weltane	We	Weltane	9 15'49''	40 52'19''	9.26	40.87	2.061.666.679	266	37	20986	1.669.999.957	1.850.000.024	4.115.719.986	7.306.034.088	1295.6	1.889.063.568	0.2886	lowland	High	a175	8.6343	0.9922	34.243
176	1	1	2	We-01-1-H	2019-08-08	Oromia	Meiso	Weltane	We	Weltane	9 15'49''	40 52'19''	9.26	40.87	2.061.666.679	266	37	20986	1.669.999.957	1.850.000.024	4.115.719.986	7.306.034.088	1295.6	1.889.063.568	0.1542	lowland	High	a176	8.104	0.9914	34.1293
177	16	1	2	We-16-1-H	2019-08-08	Oromia	Meiso	Weltane	We	Weltane	9 15'49''	40 52'19''	9.26	40.87	2.061.666.679	266	37	20986	1.669.999.957	1.850.000.024	4.115.719.986	7.306.034.088	1295.6	1.889.063.568	0.454	lowland	High	a177	8.8793	0.9912	34.131
178	9	1	2	We-09-1-H	2019-08-08	Oromia	Meiso	Weltane	We	Weltane	9 15'49''	40 52'19''	9.26	40.87	2.061.666.679	266	37	20986	1.669.999.957	1.850.000.024	4.115.719.986	7.306.034.088	1295.6	1.889.063.568	0.2219	lowland	High	a178	8.9836	0.992	34.1128
179	13	1	2	We-13-1-H	2019-08-08	Oromia	Meiso	Weltane	We	Weltane	9 15'49''	40 52'19''	9.26	40.87	2.061.666.679	266	37	20986	1.669.999.957	1.850.000.024	4.115.719.986	7.306.034.088	1295.6	1.889.063.568	0.1526	lowland	High	a179	9.3439	0.9916	34.2297
180	5	1	2	We-05-1-H	2019-08-08	Oromia	Meiso	Weltane	We	Weltane	9 15'49''	40 52'19''	9.26	40.87	2.061.666.679	266	37	20986	1.669.999.957	1.850.000.024	4.115.719.986	7.306.034.088	1295.6	1.889.063.568	0.1899	lowland	High	a180	9.102	0.9909	34.1768
181	14	1	2	We-14-1-H	2019-08-08	Oromia	Meiso	Weltane	We	Weltane	9 15'49''	40 52'19''	9.26	40.87	2.061.666.679	266	37	20986	1.669.999.957	1.850.000.024	4.115.719.986	7.306.034.088	1295.6	1.889.063.568	0.141	lowland	High	a181	8.1848	0.9911	34.1205
182	10	1	2	We-10-1-H	2019-08-08	Oromia	Meiso	Weltane	We	Weltane	9 15'49''	40 52'19''	9.26	40.87	2.061.666.679	266	37	20986	1.669.999.957	1.850.000.024	4.115.719.986	7.306.034.088	1295.6	1.889.063.568	0.1644	lowland	High	a182	9.1009	0.992	34.2228
183	11	1	2	We-11-1-H	2019-08-08	Oromia	Meiso	Weltane	We	Weltane	9 15'49''	40 52'19''	9.26	40.87	2.061.666.679	266	37	20986	1.669.999.957	1.850.000.024	4.115.719.986	7.306.034.088	1295.6	1.889.063.568	0.1842	lowland	High	a183	8.7236	0.9914	34.0248
184	4	1	2	We-04-1-H	2019-08-08	Oromia	Meiso	Weltane	We	Weltane	9 15'49''	40 52'19''	9.26	40.87	2.061.666.679	266	37	20986	1.669.999.957	1.850.000.024	4.115.719.986	7.306.034.088	1295.6	1.889.063.568	0.1085	lowland	High	a184	10.5984	0.9898	33.9189
185	9	1	1	Bi-09-1-C	2019-08-13	Oromia	Girawa	Birbirsa	Bi	Birbirsa	9 12'33''	41 45'40''	9.21	41.76	1.394.999.981	343	100	18505	1.200.000.048	1.360.000.014	4.517.794.037	8.097.484.589	2437.8	484.357.605	0.02878	highland	High	a185	10.9904	0.9882	33.8638
186	13	1	2	Bi-13-1-H	2019-08-13	Oromia	Girawa	Birbirsa	Bi	Birbirsa	9 12'33''	41 45'40''	9.21	41.76	1.394.999.981	343	100	18505	1.200.000.048	1.360.000.014	4.517.794.037	8.097.484.589	2437.8	484.357.605	0.2655	highland	High	a186	10.7067	0.9912	34.2069
187	5	1	2	Bi-05-1-H	2019-08-13	Oromia	Girawa	Birbirsa	Bi	Birbirsa	9 12'33''	41 45'40''	9.21	41.76	1.394.999.981	343	100	18505	1.200.000.048	1.360.000.014	4.517.794.037	8.097.484.589	2437.8	484.357.605	0.07194	highland	High	a187	14.1218	0.9914	34.138
188	8	1	1	Bi-08-1-C	2019-08-13	Oromia	Girawa	Birbirsa	Bi	Birbirsa	9 12'33''	41 45'40''	9.21	41.76	1.394.999.981	343	100	18505	1.200.000.048	1.360.000.014	4.517.794.037	8.097.484.589	2437.8	484.357.605	0.1003	highland	High	a188	9.3464	0.9921	33.7828
189	6	1	1	Bi-06-1-C	2019-08-13	Oromia	Girawa	Birbirsa	Bi	Birbirsa	9 12'33''	41 45'40''	9.21	41.76	1.394.999.981	343	100	18505	1.200.000.048	1.360.000.014	4.517.794.037	8.097.484.589	2437.8	484.357.605	0.03971	highland	High	a189	9.3006	0.9939	33.6902
190	15	1	2	Bi-15-1-H	2019-08-13	Oromia	Girawa	Birbirsa	Bi	Birbirsa	9 12'33''	41 45'40''	9.21	41.76	1.394.999.981	343	100	18505	1.200.000.048	1.360.000.014	4.517.794.037	8.097.484.589	2437.8	484.357.605	0.3339	highland	High	a190	9.1466	0.9909	34.1726
191	16	1	2	Bi-16-1-H	2019-08-13	Oromia	Girawa	Birbirsa	Bi	Birbirsa	9 12'33''	41 45'40''	9.21	41.76	1.394.999.981	343	100	18505	1.200.000.048	1.360.000.014	4.517.794.037	8.097.484.589	2437.8	484.357.605	0.1213	highland	High	a191	8.5157	0.9915	34.1136
192	6	1	2	Bi-06-1-H	2019-08-13	Oromia	Girawa	Birbirsa	Bi	Birbirsa	9 12'33''	41 45'40''	9.21	41.76	1.394.999.981	343	100	18505	1.200.000.048	1.360.000.014	4.517.794.037	8.097.484.589	2437.8	484.357.605	0.107	highland	High	a192	8.6994	0.9911	34.1661
193	3	1	1	Bi-03-1-C	2019-08-13	Oromia	Girawa	Birbirsa	Bi	Birbirsa	9 12'33''	41 45'40''	9.21	41.76	1.394.999.981	343	100	18505	1.200.000.048	1.360.000.014	4.517.794.037	8.097.484.589	2437.8	484.357.605	0.2236	highland	High	a193	8.8869	0.9927	33.6836
194	14	1	2	Bi-14-1-H	2019-08-13	Oromia	Girawa	Birbirsa	Bi	Birbirsa	9 12'33''	41 45'40''	9.21	41.76	1.394.999.981	343	100	18505	1.200.000.048	1.360.000.014	4.517.794.037	8.097.484.589	2437.8	484.357.605	0.138	highland	High	a194	8.7432	0.9918	34.267
195	7	1	2	Bi-07-1-H	2019-08-13	Oromia	Girawa	Birbirsa	Bi	Birbirsa	9 12'33''	41 45'40''	9.21	41.76	1.394.999.981	343	100	18505	1.200.000.048	1.360.000.014	4.517.794.037	8.097.484.589	2437.8	484.357.605	0.1194	highland	High	a195	8.8047	0.9926	33.9417
196	10	1	2	Bi-10-1-H	2019-08-13	Oromia	Girawa	Birbirsa	Bi	Birbirsa	9 12'33''	41 45'40''	9.21	41.76	1.394.999.981	343	100	18505	1.200.000.048	1.360.000.014	4.517.794.037	8.097.484.589	2437.8	484.357.605	0.1375	highland	High	a196	8.6402	0.9905	34.0835
197	20	1	2	Bi-20-1-H	2019-08-13	Oromia	Girawa	Birbirsa	Bi	Birbirsa	9 12'33''	41 45'40''	9.21	41.76	1.394.999.981	343	100	18505	1.200.000.048	1.360.000.014	4.517.794.037	8.097.484.589	2437.8	484.357.605	0.1041	highland	High	a197	8.8377	0.9923	34.1525
198	19	1	2	Bi-19-1-H	2019-08-13	Oromia	Girawa	Birbirsa	Bi	Birbirsa	9 12'33''	41 45'40''	9.21	41.76	1.394.999.981	343	100	18505	1.200.000.048	1.360.000.014	4.517.794.037	8.097.484.589	2437.8	484.357.605	0.1213	highland	High	a198	8.2704	0.9916	34.2022
199	1	1	1	Bi-01-1-C	2019-08-13	Oromia	Girawa	Birbirsa	Bi	Birbirsa	9 12'33''	41 45'40''	9.21	41.76	1.394.999.981	343	100	18505	1.200.000.048	1.360.000.014	4.517.794.037	8.097.484.589	2437.8	484.357.605	0.09077	highland	High	a199	8.8545	0.9928	33.7808
200	17	1	2	Bi-17-1-H	2019-08-13	Oromia	Girawa	Birbirsa	Bi	Birbirsa	9 12'33''	41 45'40''	9.21	41.76	1.394.999.981	343	100	18505	1.200.000.048	1.360.000.014	4.517.794.037	8.097.484.589	2437.8	484.357.605	0.08315	highland	High	a200	9.5126	0.9923	34.0868
201	12	1	2	Bi-12-1-H	2019-08-13	Oromia	Girawa	Birbirsa	Bi	Birbirsa	9 12'33''	41 45'40''	9.21	41.76	1.394.999.981	343	100	18505	1.200.000.048	1.360.000.014	4.517.794.037	8.097.484.589	2437.8	484.357.605	0.1615	highland	High	a201	8.7459	0.9918	34.0738
202	2	1	2	Bi-02-1-H	2019-08-13	Oromia	Girawa	Birbirsa	Bi	Birbirsa	9 12'33''	41 45'40''	9.21	41.76	1.394.999.981	343	100	18505	1.200.000.048	1.360.000.014	4.517.794.037	8.097.484.589	2437.8	484.357.605	0.2016	highland	High	a202	8.2859	0.9909	34.2375
203	11	1	2	Bi-11-1-H	2019-08-13	Oromia	Girawa	Birbirsa	Bi	Birbirsa	9 12'33''	41 45'40''	9.21	41.76	1.394.999.981	343	100	18505	1.200.000.048	1.360.000.014	4.517.794.037	8.097.484.589	2437.8	484.357.605	0.1123	highland	High	a203	9.2559	0.9936	34.1119
204	18	1	2	Bi-18-1-H	2019-08-13	Oromia	Girawa	Birbirsa	Bi	Birbirsa	9 12'33''	41 45'40''	9.21	41.76	1.394.999.981	343	100	18505	1.200.000.048	1.360.000.014	4.517.794.037	8.097.484.589	2437.8	484.357.605	0.08042	highland	High	a204	8.2141	0.993	34.2399
205	10	1	2	Ba-10-1-H	2019-08-14	Oromia	Girawa	Badu	Ba	Badu	9 51'55''	41 51'37''	9.87	41.86	2.328.333.282	176	42	21836	1.970.000.029	200.999.999	2.110.595.131	6.140.350.723	2464.5	2.812.418.213	0.155	highland	High	a205	8.062	0.9913	34.0787
206	9	1	2	Ba-09-1-H	2019-08-14	Oromia	Girawa	Badu	Ba	Badu	9 51'55''	41 51'37''	9.87	41.86	2.328.333.282	176	42	21836	1.970.000.029	200.999.999	2.110.595.131	6.140.350.723	2464.5	2.812.418.213	0.1432	highland	High	a206	8.5825	0.9922	34.3683
207	15	1	2	Ba-15-1-H	2019-08-14	Oromia	Girawa	Badu	Ba	Badu	9 51'55''	41 51'37''	9.87	41.86	2.328.333.282	176	42	21836	1.970.000.029	200.999.999	2.110.595.131	6.140.350.723	2464.5	2.812.418.213	0.1884	highland	High	a207	8.782	0.992	34.151
208	3	1	2	Ba-03-1-H	2019-08-14	Oromia	Girawa	Badu	Ba	Badu	9 51'55''	41 51'37''	9.87	41.86	2.328.333.282	176	42	21836	1.970.000.029	200.999.999	2.110.595.131	6.140.350.723	2464.5	2.812.418.213	0.4001	highland	High	a208	9.1437	0.9927	34.4003
209	7	1	2	Ba-07-1-H	2019-08-14	Oromia	Girawa	Badu	Ba	Badu	9 51'55''	41 51'37''	9.87	41.86	2.328.333.282	176	42	21836	1.970.000.029	200.999.999	2.110.595.131	6.140.350.723	2464.5	2.812.418.213	0.2748	highland	High	a209	8.4493	0.9918	34.159
210	5	1	2	Ba-05-1-H	2019-08-14	Oromia	Girawa	Badu	Ba	Badu	9 51'55''	41 51'37''	9.87	41.86	2.328.333.282	176	42	21836	1.970.000.029	200.999.999	2.110.595.131	6.140.350.723	2464.5	2.812.418.213	0.1292	highland	High	a210	8.5484	0.9911	34.0679
211	17	1	1	Ba-17-1-C	2019-08-14	Oromia	Girawa	Badu	Ba	Badu	9 51'55''	41 51'37''	9.87	41.86	2.328.333.282	176	42	21836	1.970.000.029	200.999.999	2.110.595.131	6.140.350.723	2464.5	2.812.418.213	0.1024	highland	High	a211	8.6617	0.9932	33.7852
212	13	1	2	Ba-13-1-H	2019-08-14	Oromia	Girawa	Badu	Ba	Badu	9 51'55''	41 51'37''	9.87	41.86	2.328.333.282	176	42	21836	1.970.000.029	200.999.999	2.110.595.131	6.140.350.723	2464.5	2.812.418.213	0.1185	highland	High	a212	11.3157	0.9926	33.9529
213	20	1	1	Ba-20-1-C	2019-08-14	Oromia	Girawa	Badu	Ba	Badu	9 51'55''	41 51'37''	9.87	41.86	2.328.333.282	176	42	21836	1.970.000.029	200.999.999	2.110.595.131	6.140.350.723	2464.5	2.812.418.213	0.238	highland	High	a213	11.3736	0.9928	33.6509
214	8	1	2	Ba-08-1-H	2019-08-14	Oromia	Girawa	Badu	Ba	Badu	9 51'55''	41 51'37''	9.87	41.86	2.328.333.282	176	42	21836	1.970.000.029	200.999.999	2.110.595.131	6.140.350.723	2464.5	2.812.418.213	0.08306	highland	High	a214	13.0851	0.9914	34.0504
215	19	1	1	Ba-19-1-C	2019-08-14	Oromia	Girawa	Badu	Ba	Badu	9 51'55''	41 51'37''	9.87	41.86	2.328.333.282	176	42	21836	1.970.000.029	200.999.999	2.110.595.131	6.140.350.723	2464.5	2.812.418.213	0.07603	highland	High	a215	11.102	0.9927	33.8669
216	11	1	2	Ba-11-1-H	2019-08-14	Oromia	Girawa	Badu	Ba	Badu	9 51'55''	41 51'37''	9.87	41.86	2.328.333.282	176	42	21836	1.970.000.029	200.999.999	2.110.595.131	6.140.350.723	2464.5	2.812.418.213	0.1063	highland	High	a216	10.3069	0.9939	34.248
217	2	1	2	Ba-02-1-H	2019-08-14	Oromia	Girawa	Badu	Ba	Badu	9 51'55''	41 51'37''	9.87	41.86	2.328.333.282	176	42	21836	1.970.000.029	200.999.999	2.110.595.131	6.140.350.723	2464.5	2.812.418.213	0.1281	highland	High	a217	10.6444	0.9934	34.1192
218	18	1	1	Ba-18-1-C	2019-08-14	Oromia	Girawa	Badu	Ba	Badu	9 51'55''	41 51'37''	9.87	41.86	2.328.333.282	176	42	21836	1.970.000.029	200.999.999	2.110.595.131	6.140.350.723	2464.5	2.812.418.213	0.08623	highland	High	a218	8.9909	0.9934	33.9499
219	16	1	1	Ba-16-1-C	2019-08-14	Oromia	Girawa	Badu	Ba	Badu	9 51'55''	41 51'37''	9.87	41.86	2.328.333.282	176	42	21836	1.970.000.029	200.999.999	2.110.595.131	6.140.350.723	2464.5	2.812.418.213	0.07622	highland	High	a219	10.334	0.9941	33.6275
220	1	1	2	Ba-01-1-H	2019-08-14	Oromia	Girawa	Badu	Ba	Badu	9 51'55''	41 51'37''	9.87	41.86	2.328.333.282	176	42	21836	1.970.000.029	200.999.999	2.110.595.131	6.140.350.723	2464.5	2.812.418.213	0.3035	highland	High	a220	10.972	0.9884	31.5223
221	14	1	2	Ba-14-1-H	2019-08-14	Oromia	Girawa	Badu	Ba	Badu	9 51'55''	41 51'37''	9.87	41.86	2.328.333.282	176	42	21836	1.970.000.029	200.999.999	2.110.595.131	6.140.350.723	2464.5	2.812.418.213	0.1096	highland	High	a221	9.7691	0.994	34.2894
222	6	1	2	Ba-06-1-H	2019-08-14	Oromia	Girawa	Badu	Ba	Badu	9 51'55''	41 51'37''	9.87	41.86	2.328.333.282	176	42	21836	1.970.000.029	200.999.999	2.110.595.131	6.140.350.723	2464.5	2.812.418.213	0.1541	highland	High	a222	11.7686	0.9931	34.1541
223	12	1	2	Ba-12-1-H	2019-08-14	Oromia	Girawa	Badu	Ba	Badu	9 51'55''	41 51'37''	9.87	41.86	2.328.333.282	176	42	21836	1.970.000.029	200.999.999	2.110.595.131	6.140.350.723	2464.5	2.812.418.213	0.1702	highland	High	a223	12.8589	0.9929	34.128
224	4	1	2	Ba-04-1-H	2019-08-14	Oromia	Girawa	Badu	Ba	Badu	9 51'55''	41 51'37''	9.87	41.86	2.328.333.282	176	42	21836	1.970.000.029	200.999.999	2.110.595.131	6.140.350.723	2464.5	2.812.418.213	0.192	highland	High	a224	12.0147	0.9936	34.2545
225	18	1	1	La-18-1-C	2019-08-16	Oromia	Jarso	Lafinfedo	La	Lafinfedo	9 26'20''	42 13'39''	9.44	42.23	1.491.666.603	251	40	19922	1.299.999.952	1.389.999.986	4.148.293.304	7.471.910.095	2175.8	1.030.997.009	0.3248	midland	Low	a225_La_18_1_C	8.4538	0.9885	31.6725
226	17	1	1	La-17-1-C	2019-08-16	Oromia	Jarso	Lafinfedo	La	Lafinfedo	9 26'20''	42 13'39''	9.44	42.23	1.491.666.603	251	40	19922	1.299.999.952	1.389.999.986	4.148.293.304	7.471.910.095	2175.8	1.030.997.009	0.3466	midland	High	a226	11.3474	0.9943	33.8889
227	16	1	1	La-16-1-C	2019-08-16	Oromia	Jarso	Lafinfedo	La	Lafinfedo	9 26'20''	42 13'39''	9.44	42.23	1.491.666.603	251	40	19922	1.299.999.952	1.389.999.986	4.148.293.304	7.471.910.095	2175.8	1.030.997.009	0.04324	midland	High	a227	11.027	0.9939	33.731
228	19	1	1	La-19-1-C	2019-08-16	Oromia	Jarso	Lafinfedo	La	Lafinfedo	9 26'20''	42 13'39''	9.44	42.23	1.491.666.603	251	40	19922	1.299.999.952	1.389.999.986	4.148.293.304	7.471.910.095	2175.8	1.030.997.009	0.1325	midland	High	a228	12.7074	0.993	33.6441
229	20	1	1	La-20-1-C	2019-08-16	Oromia	Jarso	Lafinfedo	La	Lafinfedo	9 26'20''	42 13'39''	9.44	42.23	1.491.666.603	251	40	19922	1.299.999.952	1.389.999.986	4.148.293.304	7.471.910.095	2175.8	1.030.997.009	0.2371	midland	High	a229	9.8525	0.9936	33.5525
230	4	1	2	La-04-1-H	2019-08-16	Oromia	Jarso	Lafinfedo	La	Lafinfedo	9 26'20''	42 13'39''	9.44	42.23	1.491.666.603	251	40	19922	1.299.999.952	1.389.999.986	4.148.293.304	7.471.910.095	2175.8	1.030.997.009	0.02661	midland	High	a230	10.1481	0.9935	34.0096
231	10	1	2	La-10-1-H	2019-08-16	Oromia	Jarso	Lafinfedo	La	Lafinfedo	9 26'20''	42 13'39''	9.44	42.23	1.491.666.603	251	40	19922	1.299.999.952	1.389.999.986	4.148.293.304	7.471.910.095	2175.8	1.030.997.009	0.1353	midland	High	a231	10.6639	0.994	34.3974
232	7	1	2	La-07-1-H	2019-08-16	Oromia	Jarso	Lafinfedo	La	Lafinfedo	9 26'20''	42 13'39''	9.44	42.23	1.491.666.603	251	40	19922	1.299.999.952	1.389.999.986	4.148.293.304	7.471.910.095	2175.8	1.030.997.009	0.1003	midland	High	a232	10.3292	0.9933	33.9923
233	2	1	2	La-02-1-H	2019-08-16	Oromia	Jarso	Lafinfedo	La	Lafinfedo	9 26'20''	42 13'39''	9.44	42.23	1.491.666.603	251	40	19922	1.299.999.952	1.389.999.986	4.148.293.304	7.471.910.095	2175.8	1.030.997.009	0.1774	midland	High	a233	10.2713	0.9914	34.2146
234	1	1	2	La-01-1-H	2019-08-16	Oromia	Jarso	Lafinfedo	La	Lafinfedo	9 26'20''	42 13'39''	9.44	42.23	1.491.666.603	251	40	19922	1.299.999.952	1.389.999.986	4.148.293.304	7.471.910.095	2175.8	1.030.997.009	0.07606	midland	High	a234	12.1858	0.9927	34.1903
235	6	1	2	La-06-1-H	2019-08-16	Oromia	Jarso	Lafinfedo	La	Lafinfedo	9 26'20''	42 13'39''	9.44	42.23	1.491.666.603	251	40	19922	1.299.999.952	1.389.999.986	4.148.293.304	7.471.910.095	2175.8	1.030.997.009	0.1172	midland	High	a235	11.4337	0.9939	34.3864
236	11	1	2	La-11-1-H	2019-08-16	Oromia	Jarso	Lafinfedo	La	Lafinfedo	9 26'20''	42 13'39''	9.44	42.23	1.491.666.603	251	40	19922	1.299.999.952	1.389.999.986	4.148.293.304	7.471.910.095	2175.8	1.030.997.009	0.08664	midland	High	a236	9.2702	0.9929	34.3427
237	9	1	2	La-09-1-H	2019-08-16	Oromia	Jarso	Lafinfedo	La	Lafinfedo	9 26'20''	42 13'39''	9.44	42.23	1.491.666.603	251	40	19922	1.299.999.952	1.389.999.986	4.148.293.304	7.471.910.095	2175.8	1.030.997.009	0.1226	midland	High	a237	9.8942	0.9924	34.2435
238	8	1	2	La-08-1-H	2019-08-16	Oromia	Jarso	Lafinfedo	La	Lafinfedo	9 26'20''	42 13'39''	9.44	42.23	1.491.666.603	251	40	19922	1.299.999.952	1.389.999.986	4.148.293.304	7.471.910.095	2175.8	1.030.997.009	0.1463	midland	High	a238	10.7255	0.9943	34.122
239	13	1	2	La-13-1-H	2019-08-16	Oromia	Jarso	Lafinfedo	La	Lafinfedo	9 26'20''	42 13'39''	9.44	42.23	1.491.666.603	251	40	19922	1.299.999.952	1.389.999.986	4.148.293.304	7.471.910.095	2175.8	1.030.997.009	0.1623	midland	High	a239	9.5142	0.9938	34.1559
240	12	1	2	La-12-1-H	2019-08-16	Oromia	Jarso	Lafinfedo	La	Lafinfedo	9 26'20''	42 13'39''	9.44	42.23	1.491.666.603	251	40	19922	1.299.999.952	1.389.999.986	4.148.293.304	7.471.910.095	2175.8	1.030.997.009	0.1496	midland	High	a240	10.1921	0.9917	34.1257
241	5	1	2	La-05-1-H	2019-08-16	Oromia	Jarso	Lafinfedo	La	Lafinfedo	9 26'20''	42 13'39''	9.44	42.23	1.491.666.603	251	40	19922	1.299.999.952	1.389.999.986	4.148.293.304	7.471.910.095	2175.8	1.030.997.009	0.1458	midland	High	a241	9.7405	0.9939	34.1876
242	15	1	2	La-15-1-H	2019-08-16	Oromia	Jarso	Lafinfedo	La	Lafinfedo	9 26'20''	42 13'39''	9.44	42.23	1.491.666.603	251	40	19922	1.299.999.952	1.389.999.986	4.148.293.304	7.471.910.095	2175.8	1.030.997.009	0.2222	midland	High	a242	8.1533	0.9911	34.1819
243	3	1	2	La-03-1-H	2019-08-16	Oromia	Jarso	Lafinfedo	La	Lafinfedo	9 26'20''	42 13'39''	9.44	42.23	1.491.666.603	251	40	19922	1.299.999.952	1.389.999.986	4.148.293.304	7.471.910.095	2175.8	1.030.997.009	0.1786	midland	High	a243	9.1813	0.9918	34.2371
244	14	1	2	La-14-1-H	2019-08-16	Oromia	Jarso	Lafinfedo	La	Lafinfedo	9 26'20''	42 13'39''	9.44	42.23	1.491.666.603	251	40	19922	1.299.999.952	1.389.999.986	4.148.293.304	7.471.910.095	2175.8	1.030.997.009	0.2312	midland	High	a244	8.568	0.9932	34.0654
245	4	1	1	Me-04-1-C	2019-08-19	Oromia	Jarso	Melka_Jebdu	Me	Melka_Jebdu	9 32'1''	42 17'5''	9.53	42.28	155.666.666	250	39	20373	1.320.000.052	1.409.999.967	3.688.053.513	7.749.529.266	2017.4	1.067.885.284	0.0331	midland	High	a245	9.6693	0.9939	33.8897
246	17	1	1	Me-17-1-C	2019-08-19	Oromia	Jarso	Melka_Jebdu	Me	Melka_Jebdu	9 32'1''	42 17'5''	9.53	42.28	155.666.666	250	39	20373	1.320.000.052	1.409.999.967	3.688.053.513	7.749.529.266	2017.4	1.067.885.284	0.1366	midland	High	a246	9.6611	0.9924	33.5776
247	20	1	1	Me-20-1-C	2019-08-19	Oromia	Jarso	Melka_Jebdu	Me	Melka_Jebdu	9 32'1''	42 17'5''	9.53	42.28	155.666.666	250	39	20373	1.320.000.052	1.409.999.967	3.688.053.513	7.749.529.266	2017.4	1.067.885.284	0.2068	midland	High	a247	10.4466	0.9932	33.7045
248	16	1	1	Me-16-1-C	2019-08-19	Oromia	Jarso	Melka_Jebdu	Me	Melka_Jebdu	9 32'1''	42 17'5''	9.53	42.28	155.666.666	250	39	20373	1.320.000.052	1.409.999.967	3.688.053.513	7.749.529.266	2017.4	1.067.885.284	0.0568	midland	High	a248	10.4296	0.9929	33.7103
249	18	1	1	Me-18-1-C	2019-08-19	Oromia	Jarso	Melka_Jebdu	Me	Melka_Jebdu	9 32'1''	42 17'5''	9.53	42.28	155.666.666	250	39	20373	1.320.000.052	1.409.999.967	3.688.053.513	7.749.529.266	2017.4	1.067.885.284	0.05014	midland	High	a249	9.9478	0.9921	33.6883
250	7	1	2	Me-07-1-H	2019-08-19	Oromia	Jarso	Melka_Jebdu	Me	Melka_Jebdu	9 32'1''	42 17'5''	9.53	42.28	155.666.666	250	39	20373	1.320.000.052	1.409.999.967	3.688.053.513	7.749.529.266	2017.4	1.067.885.284	0.1807	midland	High	a250	9.1904	0.9923	34.2271
251	8	1	2	Me-08-1-H	2019-08-19	Oromia	Jarso	Melka_Jebdu	Me	Melka_Jebdu	9 32'1''	42 17'5''	9.53	42.28	155.666.666	250	39	20373	1.320.000.052	1.409.999.967	3.688.053.513	7.749.529.266	2017.4	1.067.885.284	0.1396	midland	High	a251	9.5528	0.9929	34.089
252	6	1	2	Me-06-1-H	2019-08-19	Oromia	Jarso	Melka_Jebdu	Me	Melka_Jebdu	9 32'1''	42 17'5''	9.53	42.28	155.666.666	250	39	20373	1.320.000.052	1.409.999.967	3.688.053.513	7.749.529.266	2017.4	1.067.885.284	0.2707	midland	High	a252	9.1505	0.992	34.164
253	9	1	2	Me-09-1-H	2019-08-19	Oromia	Jarso	Melka_Jebdu	Me	Melka_Jebdu	9 32'1''	42 17'5''	9.53	42.28	155.666.666	250	39	20373	1.320.000.052	1.409.999.967	3.688.053.513	7.749.529.266	2017.4	1.067.885.284	0.07355	midland	High	a253	9.3855	0.9928	34.181
254	15	1	2	Me-15-1-H	2019-08-19	Oromia	Jarso	Melka_Jebdu	Me	Melka_Jebdu	9 32'1''	42 17'5''	9.53	42.28	155.666.666	250	39	20373	1.320.000.052	1.409.999.967	3.688.053.513	7.749.529.266	2017.4	1.067.885.284	0.1766	midland	High	a254	8.8801	0.9925	34.1783
255	2	1	2	Me-02-1-H	2019-08-19	Oromia	Jarso	Melka_Jebdu	Me	Melka_Jebdu	9 32'1''	42 17'5''	9.53	42.28	155.666.666	250	39	20373	1.320.000.052	1.409.999.967	3.688.053.513	7.749.529.266	2017.4	1.067.885.284	0.1809	midland	High	a255	10.4632	0.9934	33.9674
256	1	1	2	Me-01-1-H	2019-08-19	Oromia	Jarso	Melka_Jebdu	Me	Melka_Jebdu	9 32'1''	42 17'5''	9.53	42.28	155.666.666	250	39	20373	1.320.000.052	1.409.999.967	3.688.053.513	7.749.529.266	2017.4	1.067.885.284	0.1369	midland	High	a256	9.5512	0.9931	34.2393
257	12	1	2	Me-12-1-H	2019-08-19	Oromia	Jarso	Melka_Jebdu	Me	Melka_Jebdu	9 32'1''	42 17'5''	9.53	42.28	155.666.666	250	39	20373	1.320.000.052	1.409.999.967	3.688.053.513	7.749.529.266	2017.4	1.067.885.284	0.2017	midland	High	a257	8.3951	0.9938	34.1073
258	14	1	2	Me-14-1-H	2019-08-19	Oromia	Jarso	Melka_Jebdu	Me	Melka_Jebdu	9 32'1''	42 17'5''	9.53	42.28	155.666.666	250	39	20373	1.320.000.052	1.409.999.967	3.688.053.513	7.749.529.266	2017.4	1.067.885.284	0.1275	midland	High	a258	10.4088	0.9932	33.8199
259	11	1	2	Me-11-1-H	2019-08-19	Oromia	Jarso	Melka_Jebdu	Me	Melka_Jebdu	9 32'1''	42 17'5''	9.53	42.28	155.666.666	250	39	20373	1.320.000.052	1.409.999.967	3.688.053.513	7.749.529.266	2017.4	1.067.885.284	0.0864	midland	High	a259	10.8632	0.9928	34.0689
260	5	1	2	Me-05-1-H	2019-08-19	Oromia	Jarso	Melka_Jebdu	Me	Melka_Jebdu	9 32'1''	42 17'5''	9.53	42.28	155.666.666	250	39	20373	1.320.000.052	1.409.999.967	3.688.053.513	7.749.529.266	2017.4	1.067.885.284	0.1009	midland	High	a260	9.5119	0.9932	34.2197
261	10	1	2	Me-10-1-H	2019-08-19	Oromia	Jarso	Melka_Jebdu	Me	Melka_Jebdu	9 32'1''	42 17'5''	9.53	42.28	155.666.666	250	39	20373	1.320.000.052	1.409.999.967	3.688.053.513	7.749.529.266	2017.4	1.067.885.284	0.1238	midland	High	a261	9.421	0.9925	34.1706
262	3	1	2	Me-03-1-H	2019-08-19	Oromia	Jarso	Melka_Jebdu	Me	Melka_Jebdu	9 32'1''	42 17'5''	9.53	42.28	155.666.666	250	39	20373	1.320.000.052	1.409.999.967	3.688.053.513	7.749.529.266	2017.4	1.067.885.284	0.1513	midland	High	a262	9.7912	0.9924	34.3683
263	19	1	2	Me-19-1-H	2019-08-19	Oromia	Jarso	Melka_Jebdu	Me	Melka_Jebdu	9 32'1''	42 17'5''	9.53	42.28	155.666.666	250	39	20373	1.320.000.052	1.409.999.967	3.688.053.513	7.749.529.266	2017.4	1.067.885.284	0.1869	midland	High	a263	9.1453	0.9926	34.3536
264	13	1	2	Me-13-1-H	2019-08-19	Oromia	Jarso	Melka_Jebdu	Me	Melka_Jebdu	9 32'1''	42 17'5''	9.53	42.28	155.666.666	250	39	20373	1.320.000.052	1.409.999.967	3.688.053.513	7.749.529.266	2017.4	1.067.885.284	0.1013	midland	High	a264	9.5954	0.9922	34.298
265	7	1	1	[Eb-07-1-C	2019-12-17	Benishangul	Wombera	Ebech	Eb	Ebech	10 38'27''	35 42'26''	10.64	35.71	1.426.666.641	285	1112	18194	1.279.999.971	1.450.000.048	4.962.245.941	7.597.136.688	2533.6	128.399.231	0.1197	highland	High	a265	8.7242	0.9935	33.8594
266	3	1	2	Eb-03-1-H	2019-12-17	Benishangul	Wombera	Ebech	Eb	Ebech	10 38'27''	35 42'26''	10.64	35.71	1.426.666.641	285	1112	18194	1.279.999.971	1.450.000.048	4.962.245.941	7.597.136.688	2533.6	128.399.231	0.1621	highland	High	a266	8.4435	0.9922	34.1426
267	1	1	2	Eb-01-1-H	2019-12-17	Benishangul	Wombera	Ebech	Eb	Ebech	10 38'27''	35 42'26''	10.64	35.71	1.426.666.641	285	1112	18194	1.279.999.971	1.450.000.048	4.962.245.941	7.597.136.688	2533.6	128.399.231	0.35	highland	High	a267	8.8514	0.9935	34.1261
268	6	1	2	Eb-06-1-H	2019-12-17	Benishangul	Wombera	Ebech	Eb	Ebech	10 38'27''	35 42'26''	10.64	35.71	1.426.666.641	285	1112	18194	1.279.999.971	1.450.000.048	4.962.245.941	7.597.136.688	2533.6	128.399.231	0.1158	highland	High	a268	9.8402	0.9933	33.9818
269	2	1	2	Eb-02-1-H	2019-12-17	Benishangul	Wombera	Ebech	Eb	Ebech	10 38'27''	35 42'26''	10.64	35.71	1.426.666.641	285	1112	18194	1.279.999.971	1.450.000.048	4.962.245.941	7.597.136.688	2533.6	128.399.231	0.09508	highland	High	a269	9.1028	0.9941	34.1219
270	4	1	2	Eb-04-1-H	2019-12-17	Benishangul	Wombera	Ebech	Eb	Ebech	10 38'27''	35 42'26''	10.64	35.71	1.426.666.641	285	1112	18194	1.279.999.971	1.450.000.048	4.962.245.941	7.597.136.688	2533.6	128.399.231	0.2099	highland	Low	a270_Eb_04_1_H	8.4495	0.986	31.7779
271	8	1	2	Eb-08-1-H	2019-12-17	Benishangul	Wombera	Ebech	Eb	Ebech	10 38'27''	35 42'26''	10.64	35.71	1.426.666.641	285	1112	18194	1.279.999.971	1.450.000.048	4.962.245.941	7.597.136.688	2533.6	128.399.231	0.1956	highland	High	a271	10.8692	0.9925	34.0022
272	5	1	1	Eb-05-1-C	2019-12-17	Benishangul	Wombera	Ebech	Eb	Ebech	10 38'27''	35 42'26''	10.64	35.71	1.426.666.641	285	1112	18194	1.279.999.971	1.450.000.048	4.962.245.941	7.597.136.688	2533.6	128.399.231	0.01175	highland	High	a272	8.5511	0.9942	33.6212
273	13	1	1	Eb-13-1-C	2019-12-17	Benishangul	Wombera	Ebech	Eb	Ebech	10 38'27''	35 42'26''	10.64	35.71	1.426.666.641	285	1112	18194	1.279.999.971	1.450.000.048	4.962.245.941	7.597.136.688	2533.6	128.399.231	0.02708	highland	High	a273	9.1286	0.9932	33.7647
274	10	1	1	Eb-10-1-C	2019-12-17	Benishangul	Wombera	Ebech	Eb	Ebech	10 38'27''	35 42'26''	10.64	35.71	1.426.666.641	285	1112	18194	1.279.999.971	1.450.000.048	4.962.245.941	7.597.136.688	2533.6	128.399.231	0.166	highland	High	a274	9.0658	0.993	33.6569
275	9	1	1	Eb-09-1-C	2019-12-17	Benishangul	Wombera	Ebech	Eb	Ebech	10 38'27''	35 42'26''	10.64	35.71	1.426.666.641	285	1112	18194	1.279.999.971	1.450.000.048	4.962.245.941	7.597.136.688	2533.6	128.399.231	0.1883	highland	High	a275	8.5137	0.9939	33.6977
276	19	1	2	Eb-19-1-H	2019-12-17	Benishangul	Wombera	Ebech	Eb	Ebech	10 38'27''	35 42'26''	10.64	35.71	1.426.666.641	285	1112	18194	1.279.999.971	1.450.000.048	4.962.245.941	7.597.136.688	2533.6	128.399.231	0.1688	highland	High	a276	8.9297	0.9936	34.0539
277	20	1	2	Eb-20-1-H	2019-12-17	Benishangul	Wombera	Ebech	Eb	Ebech	10 38'27''	35 42'26''	10.64	35.71	1.426.666.641	285	1112	18194	1.279.999.971	1.450.000.048	4.962.245.941	7.597.136.688	2533.6	128.399.231	0.175	highland	High	a277	8.924	0.9932	34.0758
278	17	1	2	Eb-17-1-H	2019-12-17	Benishangul	Wombera	Ebech	Eb	Ebech	10 38'27''	35 42'26''	10.64	35.71	1.426.666.641	285	1112	18194	1.279.999.971	1.450.000.048	4.962.245.941	7.597.136.688	2533.6	128.399.231	0.1918	highland	High	a278	8.4391	0.9928	34.1475
279	15	1	2	Eb-15-1-H	2019-12-17	Benishangul	Wombera	Ebech	Eb	Ebech	10 38'27''	35 42'26''	10.64	35.71	1.426.666.641	285	1112	18194	1.279.999.971	1.450.000.048	4.962.245.941	7.597.136.688	2533.6	128.399.231	0.1868	highland	High	a279	8.6376	0.9918	34.0876
280	16	1	2	Eb-16-1-H	2019-12-17	Benishangul	Wombera	Ebech	Eb	Ebech	10 38'27''	35 42'26''	10.64	35.71	1.426.666.641	285	1112	18194	1.279.999.971	1.450.000.048	4.962.245.941	7.597.136.688	2533.6	128.399.231	0.4597	highland	Low	a280_Eb_16_1_H	9.0106	0.9843	30.7973
281	11	1	2	Eb-11-1-H	2019-12-17	Benishangul	Wombera	Ebech	Eb	Ebech	10 38'27''	35 42'26''	10.64	35.71	1.426.666.641	285	1112	18194	1.279.999.971	1.450.000.048	4.962.245.941	7.597.136.688	2533.6	128.399.231	0.5629	highland	Low	a281_Eb_11_1_H	9.7287	0.9856	31.3217
282	14	1	2	Eb-14-1-H	2019-12-17	Benishangul	Wombera	Ebech	Eb	Ebech	10 38'27''	35 42'26''	10.64	35.71	1.426.666.641	285	1112	18194	1.279.999.971	1.450.000.048	4.962.245.941	7.597.136.688	2533.6	128.399.231	0.1587	highland	High	a282	8.622	0.9924	34.1927
283	18	1	2	Eb-18-1-H	2019-12-17	Benishangul	Wombera	Ebech	Eb	Ebech	10 38'27''	35 42'26''	10.64	35.71	1.426.666.641	285	1112	18194	1.279.999.971	1.450.000.048	4.962.245.941	7.597.136.688	2533.6	128.399.231	0.1466	highland	High	a283	8.8485	0.9928	34.0093
284	12	1	2	Eb-12-1-H	2019-12-17	Benishangul	Wombera	Ebech	Eb	Ebech	10 38'27''	35 42'26''	10.64	35.71	1.426.666.641	285	1112	18194	1.279.999.971	1.450.000.048	4.962.245.941	7.597.136.688	2533.6	128.399.231	0.1355	highland	High	a284	9.6645	0.9931	33.8871
285	5	1	2	Tu-05-1-H	2019-12-19	Benishangul	Wombera	Tumi	Tu	Tumi	10 35'11''	35 45'28''	10.59	35.76	1.419.999.981	288	1116	18268	1.279.999.971	1.450.000.048	50	7.541.152.191	2527.8	1.301.368.713	0.4568	highland	High	a285	8.1676	0.9803	31.4593
286	7	1	2	Tu-07-1-H	2019-12-19	Benishangul	Wombera	Tumi	Tu	Tumi	10 35'11''	35 45'28''	10.59	35.76	1.419.999.981	288	1116	18268	1.279.999.971	1.450.000.048	50	7.541.152.191	2527.8	1.301.368.713	0.2296	highland	High	a286	8.9091	0.9921	33.9184
287	4	1	2	Tu-04-1-H	2019-12-19	Benishangul	Wombera	Tumi	Tu	Tumi	10 35'11''	35 45'28''	10.59	35.76	1.419.999.981	288	1116	18268	1.279.999.971	1.450.000.048	50	7.541.152.191	2527.8	1.301.368.713	0.1597	highland	High	a287	8.4589	0.9909	33.7139
288	12	1	2	Tu-12-1-H	2019-12-19	Benishangul	Wombera	Tumi	Tu	Tumi	10 35'11''	35 45'28''	10.59	35.76	1.419.999.981	288	1116	18268	1.279.999.971	1.450.000.048	50	7.541.152.191	2527.8	1.301.368.713	0.3153	highland	High	a288	7.8583	0.9909	34.0576
289	1	1	2	Tu-01-1-H	2019-12-19	Benishangul	Wombera	Tumi	Tu	Tumi	10 35'11''	35 45'28''	10.59	35.76	1.419.999.981	288	1116	18268	1.279.999.971	1.450.000.048	50	7.541.152.191	2527.8	1.301.368.713	0.3247	highland	High	a289	8.347	0.9915	33.8267
290	6	1	2	Tu-06-1-H	2019-12-19	Benishangul	Wombera	Tumi	Tu	Tumi	10 35'11''	35 45'28''	10.59	35.76	1.419.999.981	288	1116	18268	1.279.999.971	1.450.000.048	50	7.541.152.191	2527.8	1.301.368.713	0.1942	highland	High	a290	8.4938	0.9946	34.0754
291	3	1	2	Tu-03-1-H	2019-12-19	Benishangul	Wombera	Tumi	Tu	Tumi	10 35'11''	35 45'28''	10.59	35.76	1.419.999.981	288	1116	18268	1.279.999.971	1.450.000.048	50	7.541.152.191	2527.8	1.301.368.713	0.2076	highland	High	a291	8.5994	0.9927	34.0035
292	11	1	2	Tu-11-1-H	2019-12-19	Benishangul	Wombera	Tumi	Tu	Tumi	10 35'11''	35 45'28''	10.59	35.76	1.419.999.981	288	1116	18268	1.279.999.971	1.450.000.048	50	7.541.152.191	2527.8	1.301.368.713	0.1967	highland	High	a292	8.8424	0.9934	34.126
293	16	1	2	Tu-16-1-H	2019-12-19	Benishangul	Wombera	Tumi	Tu	Tumi	10 35'11''	35 45'28''	10.59	35.76	1.419.999.981	288	1116	18268	1.279.999.971	1.450.000.048	50	7.541.152.191	2527.8	1.301.368.713	0.1782	highland	High	a293	8.0089	0.9935	33.9652
294	18	1	2	Tu-18-1-H	2019-12-19	Benishangul	Wombera	Tumi	Tu	Tumi	10 35'11''	35 45'28''	10.59	35.76	1.419.999.981	288	1116	18268	1.279.999.971	1.450.000.048	50	7.541.152.191	2527.8	1.301.368.713	0.1458	highland	High	a294	7.5798	0.9916	33.9818
295	9	1	2	Tu-09-1-H	2019-12-19	Benishangul	Wombera	Tumi	Tu	Tumi	10 35'11''	35 45'28''	10.59	35.76	1.419.999.981	288	1116	18268	1.279.999.971	1.450.000.048	50	7.541.152.191	2527.8	1.301.368.713	0.1666	highland	High	a295	9.2424	0.994	34.1154
296	13	1	2	Tu-13-1-H	2019-12-19	Benishangul	Wombera	Tumi	Tu	Tumi	10 35'11''	35 45'28''	10.59	35.76	1.419.999.981	288	1116	18268	1.279.999.971	1.450.000.048	50	7.541.152.191	2527.8	1.301.368.713	0.2776	highland	High	a296	8.683	0.994	33.8858
297	14	1	2	Tu-14-1-H	2019-12-19	Benishangul	Wombera	Tumi	Tu	Tumi	10 35'11''	35 45'28''	10.59	35.76	1.419.999.981	288	1116	18268	1.279.999.971	1.450.000.048	50	7.541.152.191	2527.8	1.301.368.713	0.1558	highland	High	a297_Tu_14_1_H	9.3839	0.9943	34.1535
298	15	1	2	Tu-15-1-H	2019-12-19	Benishangul	Wombera	Tumi	Tu	Tumi	10 35'11''	35 45'28''	10.59	35.76	1.419.999.981	288	1116	18268	1.279.999.971	1.450.000.048	50	7.541.152.191	2527.8	1.301.368.713	0.04392	highland	High	a298	8.0839	0.9909	33.8813
299	19	1	2	Tu-19-1-H	2019-12-19	Benishangul	Wombera	Tumi	Tu	Tumi	10 35'11''	35 45'28''	10.59	35.76	1.419.999.981	288	1116	18268	1.279.999.971	1.450.000.048	50	7.541.152.191	2527.8	1.301.368.713	0.1899	highland	High	a299	8.4837	0.992	34.0494
300	20	1	1	Tu-20-1-C	2019-12-19	Benishangul	Wombera	Tumi	Tu	Tumi	10 35'11''	35 45'28''	10.59	35.76	1.419.999.981	288	1116	18268	1.279.999.971	1.450.000.048	50	7.541.152.191	2527.8	1.301.368.713	0.3296	highland	High	a300	7.9969	0.9833	32.1117
301	17	1	1	Tu-17-1-C	2019-12-19	Benishangul	Wombera	Tumi	Tu	Tumi	10 35'11''	35 45'28''	10.59	35.76	1.419.999.981	288	1116	18268	1.279.999.971	1.450.000.048	50	7.541.152.191	2527.8	1.301.368.713	0.4467	highland	Low	a301_Tu_17_1_C	7.849	0.9824	29.3856
302	2	1	1	Tu-02-1-C	2019-12-19	Benishangul	Wombera	Tumi	Tu	Tumi	10 35'11''	35 45'28''	10.59	35.76	1.419.999.981	288	1116	18268	1.279.999.971	1.450.000.048	50	7.541.152.191	2527.8	1.301.368.713	0.3358	highland	Low	a302_Tu_02_1_C	8.7294	0.985	30.8165
303	3	2	1	Tu-03-2-C	2019-12-19	Benishangul	Wombera	Tumi	Tu	Tumi	10 35'11''	35 45'28''	10.59	35.76	1.419.999.981	288	1116	18268	1.279.999.971	1.450.000.048	50	7.541.152.191	2527.8	1.301.368.713	0.3283	highland	Low	a303_Tu_03_2_C	8.4908	0.9873	31.4782
304	10	1	1	Tu-10-1-C	2019-12-19	Benishangul	Wombera	Tumi	Tu	Tumi	10 35'11''	35 45'28''	10.59	35.76	1.419.999.981	288	1116	18268	1.279.999.971	1.450.000.048	50	7.541.152.191	2527.8	1.301.368.713	0.1515	highland	High	a304	8.3181	0.9925	33.3961
305	14	1	2	Zi-14-1-H	2019-12-23	Benishangul	Dibate	Zigh	Zi	Zigh	10 40'31''	36 9'29''	10.68	36.16	20	209	134	19022	175.999.999	2	4.537.751.007	6.621.951.294	1421.4	2.218.734.741	0.1903	lowland	High	a305	8.6978	0.9914	33.9967
306	9	1	1	Zi-09-1-C	2019-12-23	Benishangul	Dibate	Zigh	Zi	Zigh	10 40'31''	36 9'29''	10.68	36.16	20	209	134	19022	175.999.999	2	4.537.751.007	6.621.951.294	1421.4	2.218.734.741	0.08287	lowland	High	a306	9.8967	0.992	33.1233
307	11	1	1	Zi-11-1-C	2019-12-23	Benishangul	Dibate	Zigh	Zi	Zigh	10 40'31''	36 9'29''	10.68	36.16	20	209	134	19022	175.999.999	2	4.537.751.007	6.621.951.294	1421.4	2.218.734.741	0.1301	lowland	High	a307	9.024	0.9934	33.3863
308	3	1	1	Zi-03-1C	2019-12-23	Benishangul	Dibate	Zigh	Zi	Zigh	10 40'31''	36 9'29''	10.68	36.16	20	209	134	19022	175.999.999	2	4.537.751.007	6.621.951.294	1421.4	2.218.734.741	0.07628	lowland	High	a308	7.7432	0.9922	33.5237
309	1	1	1	Zi-01-1-C	2019-12-23	Benishangul	Dibate	Zigh	Zi	Zigh	10 40'31''	36 9'29''	10.68	36.16	20	209	134	19022	175.999.999	2	4.537.751.007	6.621.951.294	1421.4	2.218.734.741	0.3805	lowland	High	a309	8.7024	0.9931	33.7149
310	10	1	1	Zi-10-1-C	2019-12-23	Benishangul	Dibate	Zigh	Zi	Zigh	10 40'31''	36 9'29''	10.68	36.16	20	209	134	19022	175.999.999	2	4.537.751.007	6.621.951.294	1421.4	2.218.734.741	0.3176	lowland	Low	a310_Zi_10_1_C	7.2829	0.9846	31.2751
311	6	1	2	Zi-06-1-H	2019-12-23	Benishangul	Dibate	Zigh	Zi	Zigh	10 40'31''	36 9'29''	10.68	36.16	20	209	134	19022	175.999.999	2	4.537.751.007	6.621.951.294	1421.4	2.218.734.741	0.1599	lowland	High	a311	9.3002	0.9929	34.1179
312	7	1	2	Zi-07-1-H	2019-12-23	Benishangul	Dibate	Zigh	Zi	Zigh	10 40'31''	36 9'29''	10.68	36.16	20	209	134	19022	175.999.999	2	4.537.751.007	6.621.951.294	1421.4	2.218.734.741	0.1129	lowland	High	a312	8.7213	0.9914	33.4737
313	19	1	2	Zi-19-1-H	2019-12-23	Benishangul	Dibate	Zigh	Zi	Zigh	10 40'31''	36 9'29''	10.68	36.16	20	209	134	19022	175.999.999	2	4.537.751.007	6.621.951.294	1421.4	2.218.734.741	0.1865	lowland	High	a313	9.3068	0.993	33.9765
314	20	1	2	Zi-20-1-H	2019-12-23	Benishangul	Dibate	Zigh	Zi	Zigh	10 40'31''	36 9'29''	10.68	36.16	20	209	134	19022	175.999.999	2	4.537.751.007	6.621.951.294	1421.4	2.218.734.741	0.1846	lowland	High	a314	9.2465	0.9927	33.9708
315	8	1	2	Zi-08-1-H	2019-12-23	Benishangul	Dibate	Zigh	Zi	Zigh	10 40'31''	36 9'29''	10.68	36.16	20	209	134	19022	175.999.999	2	4.537.751.007	6.621.951.294	1421.4	2.218.734.741	0.2522	lowland	High	a315	8.532	0.9914	34.2336
316	5	1	2	Zi-05-1-H	2019-12-23	Benishangul	Dibate	Zigh	Zi	Zigh	10 40'31''	36 9'29''	10.68	36.16	20	209	134	19022	175.999.999	2	4.537.751.007	6.621.951.294	1421.4	2.218.734.741	0.169	lowland	High	a316	8.8719	0.9896	33.662
317	2	1	2	Zi-02-1-H	2019-12-23	Benishangul	Dibate	Zigh	Zi	Zigh	10 40'31''	36 9'29''	10.68	36.16	20	209	134	19022	175.999.999	2	4.537.751.007	6.621.951.294	1421.4	2.218.734.741	0.2322	lowland	High	a317	8.6022	0.9906	33.3084
318	17	1	2	Zi-17-1-H	2019-12-23	Benishangul	Dibate	Zigh	Zi	Zigh	10 40'31''	36 9'29''	10.68	36.16	20	209	134	19022	175.999.999	2	4.537.751.007	6.621.951.294	1421.4	2.218.734.741	0.04459	lowland	High	a318	8.4319	0.986	33.6864
319	13	1	2	Zi-13-1-H	2019-12-23	Benishangul	Dibate	Zigh	Zi	Zigh	10 40'31''	36 9'29''	10.68	36.16	20	209	134	19022	175.999.999	2	4.537.751.007	6.621.951.294	1421.4	2.218.734.741	0.406	lowland	High	a319	8.5099	0.9835	31.9675
320	16	1	2	Zi-16-1-H	2019-12-23	Benishangul	Dibate	Zigh	Zi	Zigh	10 40'31''	36 9'29''	10.68	36.16	20	209	134	19022	175.999.999	2	4.537.751.007	6.621.951.294	1421.4	2.218.734.741	0.1333	lowland	High	a320	9.6137	0.9911	34.0258
321	4	1	2	Zi-014-1-H	2019-12-23	Benishangul	Dibate	Zigh	Zi	Zigh	10 40'31''	36 9'29''	10.68	36.16	20	209	134	19022	175.999.999	2	4.537.751.007	6.621.951.294	1421.4	2.218.734.741	0.1224	lowland	High	a321	8.4239	0.9901	33.7344
322	12	1	2	Zi-12-1-H	2019-12-23	Benishangul	Dibate	Zigh	Zi	Zigh	10 40'31''	36 9'29''	10.68	36.16	20	209	134	19022	175.999.999	2	4.537.751.007	6.621.951.294	1421.4	2.218.734.741	0.266	lowland	High	a322	8.3438	0.9877	33.2149
323	18	1	2	Zi-18-1-H	2019-12-23	Benishangul	Dibate	Zigh	Zi	Zigh	10 40'31''	36 9'29''	10.68	36.16	20	209	134	19022	175.999.999	2	4.537.751.007	6.621.951.294	1421.4	2.218.734.741	0.06597	lowland	High	a323	8.8455	0.9923	33.963
324	15	1	2	Zi-15-1-H	2019-12-23	Benishangul	Dibate	Zigh	Zi	Zigh	10 40'31''	36 9'29''	10.68	36.16	20	209	134	19022	175.999.999	2	4.537.751.007	6.621.951.294	1421.4	2.218.734.741	0.1037	lowland	High	a324	9.6439	0.9926	33.9194
325	7	1	2	Pa-07-1-H	2019-12-23	Benishangul	Dibate	Parzeit	Pa	Parzeit	10 40'23''	36 13'57''	10.67	36.23	1.951.666.641	219	1096	18880	1.659.999.967	1.889.999.986	4.800.351.715	6.870.748.901	1581.2	195.213.562	0.3795	lowland	High	a325	8.9621	0.9825	31.1395
326	12	1	2	Pa-12-1-H	2019-12-23	Benishangul	Dibate	Parzeit	Pa	Parzeit	10 40'23''	36 13'57''	10.67	36.23	1.951.666.641	219	1096	18880	1.659.999.967	1.889.999.986	4.800.351.715	6.870.748.901	1581.2	195.213.562	0.1262	lowland	High	a326	9.3317	0.9938	33.8282
327	2	1	2	Pa-02-1-H	2019-12-23	Benishangul	Dibate	Parzeit	Pa	Parzeit	10 40'23''	36 13'57''	10.67	36.23	1.951.666.641	219	1096	18880	1.659.999.967	1.889.999.986	4.800.351.715	6.870.748.901	1581.2	195.213.562	0.1441	lowland	High	a327	8.7069	0.9914	33.8332
328	6	1	2	Pa-06-1-H	2019-12-23	Benishangul	Dibate	Parzeit	Pa	Parzeit	10 40'23''	36 13'57''	10.67	36.23	1.951.666.641	219	1096	18880	1.659.999.967	1.889.999.986	4.800.351.715	6.870.748.901	1581.2	195.213.562	0.1732	lowland	High	a328	9.1099	0.9822	32.9193
329	4	1	2	Pa-04-1-H	2019-12-23	Benishangul	Dibate	Parzeit	Pa	Parzeit	10 40'23''	36 13'57''	10.67	36.23	1.951.666.641	219	1096	18880	1.659.999.967	1.889.999.986	4.800.351.715	6.870.748.901	1581.2	195.213.562	0.2474	lowland	High	a329	7.601	0.9912	33.9476
330	1	1	2	Pa-01-1-H	2019-12-23	Benishangul	Dibate	Parzeit	Pa	Parzeit	10 40'23''	36 13'57''	10.67	36.23	1.951.666.641	219	1096	18880	1.659.999.967	1.889.999.986	4.800.351.715	6.870.748.901	1581.2	195.213.562	0.1945	lowland	High	a330	8.5381	0.9926	33.899
331	13	1	2	Pa-13-1-H	2019-12-23	Benishangul	Dibate	Parzeit	Pa	Parzeit	10 40'23''	36 13'57''	10.67	36.23	1.951.666.641	219	1096	18880	1.659.999.967	1.889.999.986	4.800.351.715	6.870.748.901	1581.2	195.213.562	0.1895	lowland	High	a331	8.9225	0.9921	33.8336
332	5	1	2	Pa-05-1-H	2019-12-23	Benishangul	Dibate	Parzeit	Pa	Parzeit	10 40'23''	36 13'57''	10.67	36.23	1.951.666.641	219	1096	18880	1.659.999.967	1.889.999.986	4.800.351.715	6.870.748.901	1581.2	195.213.562	0.1775	lowland	High	a332	7.6274	0.9944	33.7819
333	11	1	2	Pa-11-1-H	2019-12-23	Benishangul	Dibate	Parzeit	Pa	Parzeit	10 40'23''	36 13'57''	10.67	36.23	1.951.666.641	219	1096	18880	1.659.999.967	1.889.999.986	4.800.351.715	6.870.748.901	1581.2	195.213.562	0.4427	lowland	Low	a333_Pa_11_1_H	6.3605	0.9843	31.0346
334	14	1	2	Pa-14-1-H	2019-12-23	Benishangul	Dibate	Parzeit	Pa	Parzeit	10 40'23''	36 13'57''	10.67	36.23	1.951.666.641	219	1096	18880	1.659.999.967	1.889.999.986	4.800.351.715	6.870.748.901	1581.2	195.213.562	0.2853	lowland	Low	a334_Pa_14_1_H	8.0539	0.9862	29.7641
335	15	1	2	Pa-15-1-H	2019-12-23	Benishangul	Dibate	Parzeit	Pa	Parzeit	10 40'23''	36 13'57''	10.67	36.23	1.951.666.641	219	1096	18880	1.659.999.967	1.889.999.986	4.800.351.715	6.870.748.901	1581.2	195.213.562	0.1131	lowland	High	a335	8.7277	0.9933	33.749
336	3	1	2	Pa-03-1-H	2019-12-23	Benishangul	Dibate	Parzeit	Pa	Parzeit	10 40'23''	36 13'57''	10.67	36.23	1.951.666.641	219	1096	18880	1.659.999.967	1.889.999.986	4.800.351.715	6.870.748.901	1581.2	195.213.562	0.2073	lowland	High	a336	7.7137	0.9938	33.7589
337	10	1	2	Pa-10-1H	2019-12-23	Benishangul	Dibate	Parzeit	Pa	Parzeit	10 40'23''	36 13'57''	10.67	36.23	1.951.666.641	219	1096	18880	1.659.999.967	1.889.999.986	4.800.351.715	6.870.748.901	1581.2	195.213.562	0.1121	lowland	High	a337	9.5635	0.9938	33.9129
338	9	1	2	Pa-09-1-H	2019-12-23	Benishangul	Dibate	Parzeit	Pa	Parzeit	10 40'23''	36 13'57''	10.67	36.23	1.951.666.641	219	1096	18880	1.659.999.967	1.889.999.986	4.800.351.715	6.870.748.901	1581.2	195.213.562	0.1227	lowland	High	a338	8.2103	0.9932	33.9067
339	8	1	2	Pa-08-1-H	2019-12-23	Benishangul	Dibate	Parzeit	Pa	Parzeit	10 40'23''	36 13'57''	10.67	36.23	1.951.666.641	219	1096	18880	1.659.999.967	1.889.999.986	4.800.351.715	6.870.748.901	1581.2	195.213.562	0.1553	lowland	High	a339	7.9541	0.9926	33.9511
340	16	1	1	Pa-16-1-C	2019-12-23	Benishangul	Dibate	Parzeit	Pa	Parzeit	10 40'23''	36 13'57''	10.67	36.23	1.951.666.641	219	1096	18880	1.659.999.967	1.889.999.986	4.800.351.715	6.870.748.901	1581.2	195.213.562	0.118	lowland	High	a340	8.0063	0.9928	33.5778
341	20	1	1	Pa-20-1-C	2019-12-23	Benishangul	Dibate	Parzeit	Pa	Parzeit	10 40'23''	36 13'57''	10.67	36.23	1.951.666.641	219	1096	18880	1.659.999.967	1.889.999.986	4.800.351.715	6.870.748.901	1581.2	195.213.562	0.06789	lowland	High	a341	9.4051	0.9924	33.6424
342	19	1	1	Pa-19-1-C	2019-12-23	Benishangul	Dibate	Parzeit	Pa	Parzeit	10 40'23''	36 13'57''	10.67	36.23	1.951.666.641	219	1096	18880	1.659.999.967	1.889.999.986	4.800.351.715	6.870.748.901	1581.2	195.213.562	0.05689	lowland	High	a342	8.754	0.9927	33.6747
343	18	1	1	Pa-18-1-C	2019-12-23	Benishangul	Dibate	Parzeit	Pa	Parzeit	10 40'23''	36 13'57''	10.67	36.23	1.951.666.641	219	1096	18880	1.659.999.967	1.889.999.986	4.800.351.715	6.870.748.901	1581.2	195.213.562	0.07537	lowland	High	a343	8.9405	0.9941	33.604
344	17	1	1	Pa-17-1-C	2019-12-23	Benishangul	Dibate	Parzeit	Pa	Parzeit	10 40'23''	36 13'57''	10.67	36.23	1.951.666.641	219	1096	18880	1.659.999.967	1.889.999.986	4.800.351.715	6.870.748.901	1581.2	195.213.562	0.1248	lowland	High	a344	8.3098	0.9922	33.6588
345	16	1	1	Be-16-1-C	2019-12-31	Benishangul	Guba	Bengo	Be	Bengo	11 38'26''	35 4'55''	11.64	35.08	2.548.333.359	97	627	20183	1.909.999.967	250.999.999	4.699.650.574	7.268.976.593	629	186.918.808	0.3078	lowland	High	a345	7.6813	0.9926	33.7523
346	20	1	1	Be-20-1-C	2019-12-31	Benishangul	Guba	Bengo	Be	Bengo	11 38'26''	35 4'55''	11.64	35.08	2.548.333.359	97	627	20183	1.909.999.967	250.999.999	4.699.650.574	7.268.976.593	629	186.918.808	0.1815	lowland	High	a346	8.5741	0.9927	33.5448
347	19	1	1	Be-19-1-C	2019-12-31	Benishangul	Guba	Bengo	Be	Bengo	11 38'26''	35 4'55''	11.64	35.08	2.548.333.359	97	627	20183	1.909.999.967	250.999.999	4.699.650.574	7.268.976.593	629	186.918.808	0.2314	lowland	High	a347	7.7487	0.995	33.5549
348	18	1	1	Be-18-1-C	2019-12-31	Benishangul	Guba	Bengo	Be	Bengo	11 38'26''	35 4'55''	11.64	35.08	2.548.333.359	97	627	20183	1.909.999.967	250.999.999	4.699.650.574	7.268.976.593	629	186.918.808	0.3003	lowland	High	a348	8.4804	0.9938	33.6694
349	17	1	1	Be-17-1-C	2019-12-31	Benishangul	Guba	Bengo	Be	Bengo	11 38'26''	35 4'55''	11.64	35.08	2.548.333.359	97	627	20183	1.909.999.967	250.999.999	4.699.650.574	7.268.976.593	629	186.918.808	0.4294	lowland	Low	a349_Be_17_1_C	6.8415	0.9816	30.5674
350	4	1	2	Be-04-1-H	2019-12-31	Benishangul	Guba	Bengo	Be	Bengo	11 38'26''	35 4'55''	11.64	35.08	2.548.333.359	97	627	20183	1.909.999.967	250.999.999	4.699.650.574	7.268.976.593	629	186.918.808	0.2498	lowland	High	a350	8.3079	0.9944	34.0133
351	10	1	2	Be-10-1-H	2019-12-31	Benishangul	Guba	Bengo	Be	Bengo	11 38'26''	35 4'55''	11.64	35.08	2.548.333.359	97	627	20183	1.909.999.967	250.999.999	4.699.650.574	7.268.976.593	629	186.918.808	0.293	lowland	High	a351	8.4302	0.9927	33.9516
352	9	1	2	Be-09-1-H	2019-12-31	Benishangul	Guba	Bengo	Be	Bengo	11 38'26''	35 4'55''	11.64	35.08	2.548.333.359	97	627	20183	1.909.999.967	250.999.999	4.699.650.574	7.268.976.593	629	186.918.808	0.3033	lowland	High	a352	7.9781	0.9934	33.9321
353	12	1	2	Be-12-1-H	2019-12-31	Benishangul	Guba	Bengo	Be	Bengo	11 38'26''	35 4'55''	11.64	35.08	2.548.333.359	97	627	20183	1.909.999.967	250.999.999	4.699.650.574	7.268.976.593	629	186.918.808	0.5623	lowland	Low	a353_Be_12_1_H	7.5081	0.9836	31.6176
354	14	1	2	Be-14-1-H	2019-12-31	Benishangul	Guba	Bengo	Be	Bengo	11 38'26''	35 4'55''	11.64	35.08	2.548.333.359	97	627	20183	1.909.999.967	250.999.999	4.699.650.574	7.268.976.593	629	186.918.808	0.2656	lowland	High	a354	8.662	0.9961	34.109
355	6	1	2	Be-06-1-H	2019-12-31	Benishangul	Guba	Bengo	Be	Bengo	11 38'26''	35 4'55''	11.64	35.08	2.548.333.359	97	627	20183	1.909.999.967	250.999.999	4.699.650.574	7.268.976.593	629	186.918.808	0.286	lowland	High	a355	8.2985	0.9937	34.128
356	8	1	2	Be-08-1-H	2019-12-31	Benishangul	Guba	Bengo	Be	Bengo	11 38'26''	35 4'55''	11.64	35.08	2.548.333.359	97	627	20183	1.909.999.967	250.999.999	4.699.650.574	7.268.976.593	629	186.918.808	0.5052	lowland	High	a356	8.7654	0.9944	34.1308
357	1	1	2	Be-01-1-H	2019-12-31	Benishangul	Guba	Bengo	Be	Bengo	11 38'26''	35 4'55''	11.64	35.08	2.548.333.359	97	627	20183	1.909.999.967	250.999.999	4.699.650.574	7.268.976.593	629	186.918.808	0.2831	lowland	High	a357	8.3686	0.9918	34.0803
358	7	1	2	Be-07-1-H	2019-12-31	Benishangul	Guba	Bengo	Be	Bengo	11 38'26''	35 4'55''	11.64	35.08	2.548.333.359	97	627	20183	1.909.999.967	250.999.999	4.699.650.574	7.268.976.593	629	186.918.808	0.27	lowland	High	a358	8.3812	0.9936	34.0282
359	11	1	2	Be-11-1-H	2019-12-31	Benishangul	Guba	Bengo	Be	Bengo	11 38'26''	35 4'55''	11.64	35.08	2.548.333.359	97	627	20183	1.909.999.967	250.999.999	4.699.650.574	7.268.976.593	629	186.918.808	0.242	lowland	High	a359	7.8419	0.9917	34.1559
360	5	1	2	Be-05-1-H	2019-12-31	Benishangul	Guba	Bengo	Be	Bengo	11 38'26''	35 4'55''	11.64	35.08	2.548.333.359	97	627	20183	1.909.999.967	250.999.999	4.699.650.574	7.268.976.593	629	186.918.808	0.3883	lowland	Low	a360_Be_05_1_H	7.2421	0.9843	31.3245
361	2	1	2	Be-02-1-H	2019-12-31	Benishangul	Guba	Bengo	Be	Bengo	11 38'26''	35 4'55''	11.64	35.08	2.548.333.359	97	627	20183	1.909.999.967	250.999.999	4.699.650.574	7.268.976.593	629	186.918.808	0.4915	lowland	High	a361	7.4436	0.976	31.4185
362	15	1	2	Be-15-1-H	2019-12-31	Benishangul	Guba	Bengo	Be	Bengo	11 38'26''	35 4'55''	11.64	35.08	2.548.333.359	97	627	20183	1.909.999.967	250.999.999	4.699.650.574	7.268.976.593	629	186.918.808	0.4954	lowland	High	a362	7.6759	0.9775	31.146
363	3	1	2	Be-03-1-H	2019-12-31	Benishangul	Guba	Bengo	Be	Bengo	11 38'26''	35 4'55''	11.64	35.08	2.548.333.359	97	627	20183	1.909.999.967	250.999.999	4.699.650.574	7.268.976.593	629	186.918.808	0.4242	lowland	Low	a363_Be_03_1_H	7.7975	0.9826	30.6813
364	13	1	2	Be-13-1-H	2019-12-31	Benishangul	Guba	Bengo	Be	Bengo	11 38'26''	35 4'55''	11.64	35.08	2.548.333.359	97	627	20183	1.909.999.967	250.999.999	4.699.650.574	7.268.976.593	629	186.918.808	0.2399	lowland	High	a364	8.3279	0.993	33.8838
365	8	1	2	Al-08-1-H	2019-12-31	Benishangul	Guba	Almeshmesh	Al	Almeshmesh	11 47'52''	35 18'6''	11.8	35.3	2.588.333.321	95	633	20311	1.929.999.948	2.579.999.924	53	7.398.867.035	662.7	1.820.022.583	0.2998	lowland	High	a365	8.6033	0.993	33.9197
366	11	1	2	Al-11-1-H	2019-12-31	Benishangul	Guba	Almeshmesh	Al	Almeshmesh	11 47'52''	35 18'6''	11.8	35.3	2.588.333.321	95	633	20311	1.929.999.948	2.579.999.924	53	7.398.867.035	662.7	1.820.022.583	0.5206	lowland	Low	a366_Al_11_1_H	8.0264	0.9852	32.2196
367	1	1	2	Al-01-1-H	2019-12-31	Benishangul	Guba	Almeshmesh	Al	Almeshmesh	11 47'52''	35 18'6''	11.8	35.3	2.588.333.321	95	633	20311	1.929.999.948	2.579.999.924	53	7.398.867.035	662.7	1.820.022.583	0.5236	lowland	Low	a367_Al_01_1_H	7.9165	0.9823	30.7122
368	12	1	2	Al-12-1-H	2019-12-31	Benishangul	Guba	Almeshmesh	Al	Almeshmesh	11 47'52''	35 18'6''	11.8	35.3	2.588.333.321	95	633	20311	1.929.999.948	2.579.999.924	53	7.398.867.035	662.7	1.820.022.583	0.2631	lowland	High	a368	8.7404	0.9935	34.0696
369	4	1	2	Al-04-1-H	2019-12-31	Benishangul	Guba	Almeshmesh	Al	Almeshmesh	11 47'52''	35 18'6''	11.8	35.3	2.588.333.321	95	633	20311	1.929.999.948	2.579.999.924	53	7.398.867.035	662.7	1.820.022.583	0.2746	lowland	High	a369	8.1793	0.9937	33.9553
370	5	1	2	Al-05-1-H	2019-12-31	Benishangul	Guba	Almeshmesh	Al	Almeshmesh	11 47'52''	35 18'6''	11.8	35.3	2.588.333.321	95	633	20311	1.929.999.948	2.579.999.924	53	7.398.867.035	662.7	1.820.022.583	0.2475	lowland	High	a370	8.7492	0.9944	33.965
371	9	1	2	Al-09-1-H	2019-12-31	Benishangul	Guba	Almeshmesh	Al	Almeshmesh	11 47'52''	35 18'6''	11.8	35.3	2.588.333.321	95	633	20311	1.929.999.948	2.579.999.924	53	7.398.867.035	662.7	1.820.022.583	0.5381	lowland	Low	a371_Al_09_1_H	5.4702	0.9822	29.7256
372	7	1	2	Al-07-1-H	2019-12-31	Benishangul	Guba	Almeshmesh	Al	Almeshmesh	11 47'52''	35 18'6''	11.8	35.3	2.588.333.321	95	633	20311	1.929.999.948	2.579.999.924	53	7.398.867.035	662.7	1.820.022.583	0.3244	lowland	High	a372	8.2261	0.9935	34.024
373	10	1	2	Al-10-1-H	2019-12-31	Benishangul	Guba	Almeshmesh	Al	Almeshmesh	11 47'52''	35 18'6''	11.8	35.3	2.588.333.321	95	633	20311	1.929.999.948	2.579.999.924	53	7.398.867.035	662.7	1.820.022.583	0.2592	lowland	High	a373	8.8754	0.9919	34.056
374	14	1	2	Al-14-1-H	2019-12-31	Benishangul	Guba	Almeshmesh	Al	Almeshmesh	11 47'52''	35 18'6''	11.8	35.3	2.588.333.321	95	633	20311	1.929.999.948	2.579.999.924	53	7.398.867.035	662.7	1.820.022.583	0.5539	lowland	High	a374	7.0776	0.9705	29.9649
375	3	1	2	Al-03-1-H	2019-12-31	Benishangul	Guba	Almeshmesh	Al	Almeshmesh	11 47'52''	35 18'6''	11.8	35.3	2.588.333.321	95	633	20311	1.929.999.948	2.579.999.924	53	7.398.867.035	662.7	1.820.022.583	0.2812	lowland	High	a375	7.5505	0.9938	34.1204
376	6	1	2	Al-06-1-H	2019-12-31	Benishangul	Guba	Almeshmesh	Al	Almeshmesh	11 47'52''	35 18'6''	11.8	35.3	2.588.333.321	95	633	20311	1.929.999.948	2.579.999.924	53	7.398.867.035	662.7	1.820.022.583	0.3421	lowland	High	a376	8.4194	0.9936	33.9321
377	15	1	2	Al-15-1-H	2019-12-31	Benishangul	Guba	Almeshmesh	Al	Almeshmesh	11 47'52''	35 18'6''	11.8	35.3	2.588.333.321	95	633	20311	1.929.999.948	2.579.999.924	53	7.398.867.035	662.7	1.820.022.583	0.2799	lowland	High	a377	8.2292	0.9929	33.9704
378	2	1	2	Al-02-1-H	2019-12-31	Benishangul	Guba	Almeshmesh	Al	Almeshmesh	11 47'52''	35 18'6''	11.8	35.3	2.588.333.321	95	633	20311	1.929.999.948	2.579.999.924	53	7.398.867.035	662.7	1.820.022.583	0.4217	lowland	Low	a378_Al_02_1_H	7.2403	0.9758	29.2404
379	13	1	2	Al-13-1-H	2019-12-31	Benishangul	Guba	Almeshmesh	Al	Almeshmesh	11 47'52''	35 18'6''	11.8	35.3	2.588.333.321	95	633	20311	1.929.999.948	2.579.999.924	53	7.398.867.035	662.7	1.820.022.583	0.3459	lowland	High	a379	8.3041	0.9936	33.8312
380	17	1	1	Al-17-1-C	2019-12-31	Benishangul	Guba	Almeshmesh	Al	Almeshmesh	11 47'52''	35 18'6''	11.8	35.3	2.588.333.321	95	633	20311	1.929.999.948	2.579.999.924	53	7.398.867.035	662.7	1.820.022.583	0.1385	lowland	High	a380	8.1683	0.9934	33.4037
381	16	1	1	Al-16-1-C	2019-12-31	Benishangul	Guba	Almeshmesh	Al	Almeshmesh	11 47'52''	35 18'6''	11.8	35.3	2.588.333.321	95	633	20311	1.929.999.948	2.579.999.924	53	7.398.867.035	662.7	1.820.022.583	0.4588	lowland	Low	a381_Al_16_1_C	8.9755	0.9839	32.0782
382	18	1	1	Al-18-1-C	2019-12-31	Benishangul	Guba	Almeshmesh	Al	Almeshmesh	11 47'52''	35 18'6''	11.8	35.3	2.588.333.321	95	633	20311	1.929.999.948	2.579.999.924	53	7.398.867.035	662.7	1.820.022.583	0.1961	lowland	High	a382	7.9879	0.9928	33.5657
383	19	1	1	Al-19-1-C	2019-12-31	Benishangul	Guba	Almeshmesh	Al	Almeshmesh	11 47'52''	35 18'6''	11.8	35.3	2.588.333.321	95	633	20311	1.929.999.948	2.579.999.924	53	7.398.867.035	662.7	1.820.022.583	0.1982	lowland	High	a383	8.4763	0.9931	33.5948
384	20	1	1	Al-20-1-C	2019-12-31	Benishangul	Guba	Almeshmesh	Al	Almeshmesh	11 47'52''	35 18'6''	11.8	35.3	2.588.333.321	95	633	20311	1.929.999.948	2.579.999.924	53	7.398.867.035	662.7	1.820.022.583	0.1396	lowland	High	a384	9.7686	0.9923	33.4785
385	18	1	1	Di-18-1-C	2020-01-29	Oromia	Horro	Didebe_kistana	Di	Didebe_kistana	9 35'25''	37 10'16''	9.59	37.17	149.333.334	313	996	18674	1.190.000.057	1.379.999.995	5.508.457.565	7.847.648.621	2467.7	115.511.879	0.03865	highland	High	a385	9.2978	0.9931	33.6678
386	20	1	1	Di-20-1-C	2020-01-29	Oromia	Horro	Didebe_kistana	Di	Didebe_kistana	9 35'25''	37 10'16''	9.59	37.17	149.333.334	313	996	18674	1.190.000.057	1.379.999.995	5.508.457.565	7.847.648.621	2467.7	115.511.879	0.09694	highland	High	a386	8.9236	0.9934	33.5964
387	19	1	1	Di-19-1-C	2020-01-29	Oromia	Horro	Didebe_kistana	Di	Didebe_kistana	9 35'25''	37 10'16''	9.59	37.17	149.333.334	313	996	18674	1.190.000.057	1.379.999.995	5.508.457.565	7.847.648.621	2467.7	115.511.879	0.2335	highland	High	a387	9.4217	0.9948	33.543
388	17	1	1	Di-17-1-C	2020-01-29	Oromia	Horro	Didebe_kistana	Di	Didebe_kistana	9 35'25''	37 10'16''	9.59	37.17	149.333.334	313	996	18674	1.190.000.057	1.379.999.995	5.508.457.565	7.847.648.621	2467.7	115.511.879	0.1122	highland	High	a388	8.1565	0.9939	33.5717
389	16	1	1	Di-16-1-C	2020-01-29	Oromia	Horro	Didebe_kistana	Di	Didebe_kistana	9 35'25''	37 10'16''	9.59	37.17	149.333.334	313	996	18674	1.190.000.057	1.379.999.995	5.508.457.565	7.847.648.621	2467.7	115.511.879	0.223	highland	High	a389	8.3003	0.9945	33.4915
390	11	1	2	Di-11-1-H	2020-01-29	Oromia	Horro	Didebe_kistana	Di	Didebe_kistana	9 35'25''	37 10'16''	9.59	37.17	149.333.334	313	996	18674	1.190.000.057	1.379.999.995	5.508.457.565	7.847.648.621	2467.7	115.511.879	0.2424	highland	High	a390	8.5465	0.9932	34.1274
391	9	1	2	Di-09-1-H	2020-01-29	Oromia	Horro	Didebe_kistana	Di	Didebe_kistana	9 35'25''	37 10'16''	9.59	37.17	149.333.334	313	996	18674	1.190.000.057	1.379.999.995	5.508.457.565	7.847.648.621	2467.7	115.511.879	0.3397	highland	High	a391	8.4644	0.9937	33.9563
392	10	1	2	Di-10-1-H	2020-01-29	Oromia	Horro	Didebe_kistana	Di	Didebe_kistana	9 35'25''	37 10'16''	9.59	37.17	149.333.334	313	996	18674	1.190.000.057	1.379.999.995	5.508.457.565	7.847.648.621	2467.7	115.511.879	0.1793	highland	High	a392	8.0736	0.9935	33.976
393	12	1	2	Di-12-1-H	2020-01-29	Oromia	Horro	Didebe_kistana	Di	Didebe_kistana	9 35'25''	37 10'16''	9.59	37.17	149.333.334	313	996	18674	1.190.000.057	1.379.999.995	5.508.457.565	7.847.648.621	2467.7	115.511.879	0.2963	highland	High	a393	8.466	0.9923	34.1088
394	8	1	2	Di-08-1-H	2020-01-29	Oromia	Horro	Didebe_kistana	Di	Didebe_kistana	9 35'25''	37 10'16''	9.59	37.17	149.333.334	313	996	18674	1.190.000.057	1.379.999.995	5.508.457.565	7.847.648.621	2467.7	115.511.879	0.2375	highland	High	a394	8.572	0.9921	34.1051
395	5	1	2	Di-05-1-H	2020-01-29	Oromia	Horro	Didebe_kistana	Di	Didebe_kistana	9 35'25''	37 10'16''	9.59	37.17	149.333.334	313	996	18674	1.190.000.057	1.379.999.995	5.508.457.565	7.847.648.621	2467.7	115.511.879	0.1427	highland	High	a395	8.938	0.9926	34.0306
396	6	1	2	Di-06-1-H	2020-01-29	Oromia	Horro	Didebe_kistana	Di	Didebe_kistana	9 35'25''	37 10'16''	9.59	37.17	149.333.334	313	996	18674	1.190.000.057	1.379.999.995	5.508.457.565	7.847.648.621	2467.7	115.511.879	0.1218	highland	High	a396	8.6973	0.9936	34.0066
397	13	1	2	Di-13-1H	2020-01-29	Oromia	Horro	Didebe_kistana	Di	Didebe_kistana	9 35'25''	37 10'16''	9.59	37.17	149.333.334	313	996	18674	1.190.000.057	1.379.999.995	5.508.457.565	7.847.648.621	2467.7	115.511.879	0.1482	highland	High	a397	8.5325	0.9925	34.0324
398	15	1	2	Di-15-1-H	2020-01-29	Oromia	Horro	Didebe_kistana	Di	Didebe_kistana	9 35'25''	37 10'16''	9.59	37.17	149.333.334	313	996	18674	1.190.000.057	1.379.999.995	5.508.457.565	7.847.648.621	2467.7	115.511.879	0.1479	highland	High	a398	8.8248	0.9923	34.0764
399	4	1	2	Di-04-1-H	2020-01-29	Oromia	Horro	Didebe_kistana	Di	Didebe_kistana	9 35'25''	37 10'16''	9.59	37.17	149.333.334	313	996	18674	1.190.000.057	1.379.999.995	5.508.457.565	7.847.648.621	2467.7	115.511.879	0.1289	highland	High	a399	8.743	0.9929	34.0909
400	14	1	2	Di-14-1-H	2020-01-29	Oromia	Horro	Didebe_kistana	Di	Didebe_kistana	9 35'25''	37 10'16''	9.59	37.17	149.333.334	313	996	18674	1.190.000.057	1.379.999.995	5.508.457.565	7.847.648.621	2467.7	115.511.879	0.1133	highland	High	a400	8.5836	0.9929	34.2884
401	2	1	2	Di-02-1-H	2020-01-29	Oromia	Horro	Didebe_kistana	Di	Didebe_kistana	9 35'25''	37 10'16''	9.59	37.17	149.333.334	313	996	18674	1.190.000.057	1.379.999.995	5.508.457.565	7.847.648.621	2467.7	115.511.879	0.184	highland	High	a401	8.2389	0.9935	33.8794
402	1	1	2	Di-01-1H	2020-01-29	Oromia	Horro	Didebe_kistana	Di	Didebe_kistana	9 35'25''	37 10'16''	9.59	37.17	149.333.334	313	996	18674	1.190.000.057	1.379.999.995	5.508.457.565	7.847.648.621	2467.7	115.511.879	0.1475	highland	High	a402	8.4977	0.9926	34.3082
403	7	1	2	Di-07-1-H	2020-01-29	Oromia	Horro	Didebe_kistana	Di	Didebe_kistana	9 35'25''	37 10'16''	9.59	37.17	149.333.334	313	996	18674	1.190.000.057	1.379.999.995	5.508.457.565	7.847.648.621	2467.7	115.511.879	0.3242	highland	High	a403	8.3532	0.9939	33.9476
404	3	1	2	Di-03-1-H	2020-01-29	Oromia	Horro	Didebe_kistana	Di	Didebe_kistana	9 35'25''	37 10'16''	9.59	37.17	149.333.334	313	996	18674	1.190.000.057	1.379.999.995	5.508.457.565	7.847.648.621	2467.7	115.511.879	0.1858	highland	Low	a404_Di_03_1_H	7.8902	0.9896	32.5215
405	20	1	1	Bu-20-1-C	2019-03-19	Oromia	Horro	Burkitu_obora	Bu	Burkitu_obora	9 29' 56''	37 02' 30''	9.5	37.04	1.480.000.019	330	1007	18266	124.000.001	1.419.999.957	4.437.269.974	7.723.214.722	2421	1.328.725.586	0.1943	highland	High	a405	8.3736	0.9924	33.8375
406	8	1	1	Bu-08-1-C	2019-03-19	Oromia	Horro	Burkitu_obora	Bu	Burkitu_obora	9 29' 56''	37 02' 30''	9.5	37.04	1.480.000.019	330	1007	18266	124.000.001	1.419.999.957	4.437.269.974	7.723.214.722	2421	1.328.725.586	0.3265	highland	Low	a406_OHB08C1	7.9406	0.9899	34.0665
407	2	1	1	Bu-02-1-C	2019-03-19	Oromia	Horro	Burkitu_obora	Bu	Burkitu_obora	9 29' 56''	37 02' 30''	9.5	37.04	1.480.000.019	330	1007	18266	124.000.001	1.419.999.957	4.437.269.974	7.723.214.722	2421	1.328.725.586	0.1306	highland	High	a407	8.1484	0.9919	33.6885
408	1	1	2	Bu-01-1-H	2019-03-19	Oromia	Horro	Burkitu_obora	Bu	Burkitu_obora	9 29' 56''	37 02' 30''	9.5	37.04	1.480.000.019	330	1007	18266	124.000.001	1.419.999.957	4.437.269.974	7.723.214.722	2421	1.328.725.586	0.5048	highland	High	a408	7.615	0.9792	32.1714
409	10	1	2	Bu-10-1-H	2019-03-19	Oromia	Horro	Burkitu_obora	Bu	Burkitu_obora	9 29' 56''	37 02' 30''	9.5	37.04	1.480.000.019	330	1007	18266	124.000.001	1.419.999.957	4.437.269.974	7.723.214.722	2421	1.328.725.586	0.2842	highland	Low	a409_OHB10H1	7.6551	0.9873	31.694
410	3	1	1	Bu-03-1-H	2019-03-19	Oromia	Horro	Burkitu_obora	Bu	Burkitu_obora	9 29' 56''	37 02' 30''	9.5	37.04	1.480.000.019	330	1007	18266	124.000.001	1.419.999.957	4.437.269.974	7.723.214.722	2421	1.328.725.586	0.2111	highland	High	a410	8.2588	0.9935	33.9369
411	2	2	2	Bu-02-1-H	2019-03-19	Oromia	Horro	Burkitu_obora	Bu	Burkitu_obora	9 29' 56''	37 02' 30''	9.5	37.04	1.480.000.019	330	1007	18266	124.000.001	1.419.999.957	4.437.269.974	7.723.214.722	2421	1.328.725.586	0.03096	highland	High	a411	8.1719	0.9933	33.7798
412	15	1	1	Bu-15-1-C	2019-03-19	Oromia	Horro	Burkitu_obora	Bu	Burkitu_obora	9 29' 56''	37 02' 30''	9.5	37.04	1.480.000.019	330	1007	18266	124.000.001	1.419.999.957	4.437.269.974	7.723.214.722	2421	1.328.725.586	0.2236	highland	High	a412	8.1604	0.9945	33.5968
413	12	1	2	Bu-21-1-H	2019-03-19	Oromia	Horro	Burkitu_obora	Bu	Burkitu_obora	9 29' 56''	37 02' 30''	9.5	37.04	1.480.000.019	330	1007	18266	124.000.001	1.419.999.957	4.437.269.974	7.723.214.722	2421	1.328.725.586	0.01324	highland	High	a413	7.6019	0.9933	33.9809
414	1	1	2	Ch-01-1-H	2020-01-29	Oromia	Horro_buluk	Rifenti_chabir	Ch	Rifenti_chabir	9 36'29''	37 4'13''	9.61	37.07	1.414.999.962	336	1050	18424	1.120.000.005	1.299.999.952	5.237.382.507	7.981.601.715	2710	1.143.252.716	-0.02031	highland	High	a414	8.6185	0.9927	34.0493
415	4	1	2	Ch-04-1-H	2020-01-29	Oromia	Horro_buluk	Rifenti_chabir	Ch	Rifenti_chabir	9 36'29''	37 4'13''	9.61	37.07	1.414.999.962	336	1050	18424	1.120.000.005	1.299.999.952	5.237.382.507	7.981.601.715	2710	1.143.252.716	0.1455	highland	High	a415	8.2816	0.9955	34.0576
416	10	1	2	Ch-10-1-H	2020-01-29	Oromia	Horro_buluk	Rifenti_chabir	Ch	Rifenti_chabir	9 36'29''	37 4'13''	9.61	37.07	1.414.999.962	336	1050	18424	1.120.000.005	1.299.999.952	5.237.382.507	7.981.601.715	2710	1.143.252.716	0.1486	highland	High	a416	7.4035	0.9953	33.9307
417	12	1	2	Ch-12-1-H	2020-01-29	Oromia	Horro_buluk	Rifenti_chabir	Ch	Rifenti_chabir	9 36'29''	37 4'13''	9.61	37.07	1.414.999.962	336	1050	18424	1.120.000.005	1.299.999.952	5.237.382.507	7.981.601.715	2710	1.143.252.716	0.15	highland	High	a417	8.8625	0.9951	34.003
418	3	1	2	Ch-03-1-H	2020-01-29	Oromia	Horro_buluk	Rifenti_chabir	Ch	Rifenti_chabir	9 36'29''	37 4'13''	9.61	37.07	1.414.999.962	336	1050	18424	1.120.000.005	1.299.999.952	5.237.382.507	7.981.601.715	2710	1.143.252.716	0.1579	highland	High	a418	8.1502	0.9914	33.9891
419	13	1	2	Ch-13-1-H	2020-01-29	Oromia	Horro_buluk	Rifenti_chabir	Ch	Rifenti_chabir	9 36'29''	37 4'13''	9.61	37.07	1.414.999.962	336	1050	18424	1.120.000.005	1.299.999.952	5.237.382.507	7.981.601.715	2710	1.143.252.716	0.13	highland	High	a419	8.3208	0.994	34.0068
420	11	1	2	Ch-11-1-H	2020-01-29	Oromia	Horro_buluk	Rifenti_chabir	Ch	Rifenti_chabir	9 36'29''	37 4'13''	9.61	37.07	1.414.999.962	336	1050	18424	1.120.000.005	1.299.999.952	5.237.382.507	7.981.601.715	2710	1.143.252.716	0.3454	highland	High	a420	8.0364	0.9947	33.9219
421	7	1	2	Ch-07-1-H	2020-01-29	Oromia	Horro_buluk	Rifenti_chabir	Ch	Rifenti_chabir	9 36'29''	37 4'13''	9.61	37.07	1.414.999.962	336	1050	18424	1.120.000.005	1.299.999.952	5.237.382.507	7.981.601.715	2710	1.143.252.716	0.1457	highland	High	a421	8.076	0.9937	34.0451
422	20	1	1	Ch-20-1-C	2020-01-29	Oromia	Horro_buluk	Rifenti_chabir	Ch	Rifenti_chabir	9 36'29''	37 4'13''	9.61	37.07	1.414.999.962	336	1050	18424	1.120.000.005	1.299.999.952	5.237.382.507	7.981.601.715	2710	1.143.252.716	0.08206	highland	High	a422	9.0772	0.9953	33.56
423	19	1	1	Ch-19-1-C	2020-01-29	Oromia	Horro_buluk	Rifenti_chabir	Ch	Rifenti_chabir	9 36'29''	37 4'13''	9.61	37.07	1.414.999.962	336	1050	18424	1.120.000.005	1.299.999.952	5.237.382.507	7.981.601.715	2710	1.143.252.716	0.1073	highland	High	a423	8.6977	0.9945	33.5821
424	17	1	1	Ch-17-1-C	2020-01-29	Oromia	Horro_buluk	Rifenti_chabir	Ch	Rifenti_chabir	9 36'29''	37 4'13''	9.61	37.07	1.414.999.962	336	1050	18424	1.120.000.005	1.299.999.952	5.237.382.507	7.981.601.715	2710	1.143.252.716	0.06831	highland	High	a424	8.0759	0.9945	33.3534
425	18	1	1	Ch-18-1-C	2020-01-29	Oromia	Horro_buluk	Rifenti_chabir	Ch	Rifenti_chabir	9 36'29''	37 4'13''	9.61	37.07	1.414.999.962	336	1050	18424	1.120.000.005	1.299.999.952	5.237.382.507	7.981.601.715	2710	1.143.252.716	0.3787	highland	High	a425	8.0066	0.995	33.6507
426	14	1	2	Ch-14-1-H	2020-01-29	Oromia	Horro_buluk	Rifenti_chabir	Ch	Rifenti_chabir	9 36'29''	37 4'13''	9.61	37.07	1.414.999.962	336	1050	18424	1.120.000.005	1.299.999.952	5.237.382.507	7.981.601.715	2710	1.143.252.716	0.3179	highland	High	a426	10.2866	0.9939	34.1371
427	2	1	2	Ch-02-1-H	2020-01-29	Oromia	Horro_buluk	Rifenti_chabir	Ch	Rifenti_chabir	9 36'29''	37 4'13''	9.61	37.07	1.414.999.962	336	1050	18424	1.120.000.005	1.299.999.952	5.237.382.507	7.981.601.715	2710	1.143.252.716	0.2825	highland	High	a427	8.1093	0.9923	33.993
428	6	1	2	Ch-06-1-H	2020-01-29	Oromia	Horro_buluk	Rifenti_chabir	Ch	Rifenti_chabir	9 36'29''	37 4'13''	9.61	37.07	1.414.999.962	336	1050	18424	1.120.000.005	1.299.999.952	5.237.382.507	7.981.601.715	2710	1.143.252.716	0.2701	highland	High	a428	8.1761	0.9934	34.0204
429	9	1	2	Ch-09-1-H	2020-01-29	Oromia	Horro_buluk	Rifenti_chabir	Ch	Rifenti_chabir	9 36'29''	37 4'13''	9.61	37.07	1.414.999.962	336	1050	18424	1.120.000.005	1.299.999.952	5.237.382.507	7.981.601.715	2710	1.143.252.716	0.2136	highland	High	a429	8.3218	0.9939	34.1064
430	8	1	2	Ch-08-1-H	2020-01-29	Oromia	Horro_buluk	Rifenti_chabir	Ch	Rifenti_chabir	9 36'29''	37 4'13''	9.61	37.07	1.414.999.962	336	1050	18424	1.120.000.005	1.299.999.952	5.237.382.507	7.981.601.715	2710	1.143.252.716	0.1652	highland	High	a430	8.1625	0.9936	33.8196
431	15	1	2	Ch-15-1-H	2020-01-29	Oromia	Horro_buluk	Rifenti_chabir	Ch	Rifenti_chabir	9 36'29''	37 4'13''	9.61	37.07	1.414.999.962	336	1050	18424	1.120.000.005	1.299.999.952	5.237.382.507	7.981.601.715	2710	1.143.252.716	0.08917	highland	High	a431	7.9705	0.9936	34.0802
432	5	1	2	Ch-05-1-H	2020-01-29	Oromia	Horro_buluk	Rifenti_chabir	Ch	Rifenti_chabir	9 36'29''	37 4'13''	9.61	37.07	1.414.999.962	336	1050	18424	1.120.000.005	1.299.999.952	5.237.382.507	7.981.601.715	2710	1.143.252.716	0.1414	highland	High	a432	8.6732	0.9936	34.1694
433	16	1	1	Ch-16-1-C	2020-01-29	Oromia	Horro_buluk	Rifenti_chabir	Ch	Rifenti_chabir	9 36'29''	37 4'13''	9.61	37.07	1.414.999.962	336	1050	18424	1.120.000.005	1.299.999.952	5.237.382.507	7.981.601.715	2710	1.143.252.716	0.1317	highland	High	a433	8.1846	0.9944	33.7123
434	9	1	2	Go-09-1-H	2020-02-05	SNNPR	Karat_zuria	Gocha	Go	Gocha	5 20'27''	37 23'39''	5.34	37.39	1.976.666.641	140	130	19116	1.799.999.952	1.340.000.033	4.596.660.995	7.417.762.756	1583.3	1.057.109.756	0.3777	lowland	Low	a434_Go_09_1_H	7.8245	0.9846	29.9143
435	12	1	2	Go-12-1-H	2020-02-05	SNNPR	Karat_zuria	Gocha	Go	Gocha	5 20'27''	37 23'39''	5.34	37.39	1.976.666.641	140	130	19116	1.799.999.952	1.340.000.033	4.596.660.995	7.417.762.756	1583.3	1.057.109.756	0.1224	lowland	High	a435	8.3913	0.9947	34.2913
436	6	1	2	Go-06-1-H	2020-02-05	SNNPR	Karat_zuria	Gocha	Go	Gocha	5 20'27''	37 23'39''	5.34	37.39	1.976.666.641	140	130	19116	1.799.999.952	1.340.000.033	4.596.660.995	7.417.762.756	1583.3	1.057.109.756	0.1579	lowland	High	a436	9.2718	0.9947	34.2811
437	18	1	1	Go-18-1-C	2020-02-05	SNNPR	Karat_zuria	Gocha	Go	Gocha	5 20'27''	37 23'39''	5.34	37.39	1.976.666.641	140	130	19116	1.799.999.952	1.340.000.033	4.596.660.995	7.417.762.756	1583.3	1.057.109.756	0.3326	lowland	Low	a437_Go_18_1_C	6.4176	0.9892	31.9759
438	17	1	1	Go-17-1-C	2020-02-05	SNNPR	Karat_zuria	Gocha	Go	Gocha	5 20'27''	37 23'39''	5.34	37.39	1.976.666.641	140	130	19116	1.799.999.952	1.340.000.033	4.596.660.995	7.417.762.756	1583.3	1.057.109.756	0.3886	lowland	Low	a438_Go_17_1_C	7.7721	0.9873	31.8962
439	16	1	1	Go-16-1-C	2020-02-05	SNNPR	Karat_zuria	Gocha	Go	Gocha	5 20'27''	37 23'39''	5.34	37.39	1.976.666.641	140	130	19116	1.799.999.952	1.340.000.033	4.596.660.995	7.417.762.756	1583.3	1.057.109.756	0.3136	lowland	Low	a439_Go_16_1_C	8.031	0.9852	30.0092
440	19	1	1	Go-19-1-C	2020-02-05	SNNPR	Karat_zuria	Gocha	Go	Gocha	5 20'27''	37 23'39''	5.34	37.39	1.976.666.641	140	130	19116	1.799.999.952	1.340.000.033	4.596.660.995	7.417.762.756	1583.3	1.057.109.756	0.408	lowland	Low	a440_Go_19_1_C	7.6758	0.9865	31.3007
441	20	1	1	Go-20-1-C	2020-02-05	SNNPR	Karat_zuria	Gocha	Go	Gocha	5 20'27''	37 23'39''	5.34	37.39	1.976.666.641	140	130	19116	1.799.999.952	1.340.000.033	4.596.660.995	7.417.762.756	1583.3	1.057.109.756	0.1189	lowland	High	a441	8.5623	0.9959	34.2163
442	8	1	2	Go-08-1-H	2020-02-05	SNNPR	Karat_zuria	Gocha	Go	Gocha	5 20'27''	37 23'39''	5.34	37.39	1.976.666.641	140	130	19116	1.799.999.952	1.340.000.033	4.596.660.995	7.417.762.756	1583.3	1.057.109.756	0.1263	lowland	High	a442	7.3886	0.9937	34.0403
443	4	1	2	Go-04-1-H	2020-02-05	SNNPR	Karat_zuria	Gocha	Go	Gocha	5 20'27''	37 23'39''	5.34	37.39	1.976.666.641	140	130	19116	1.799.999.952	1.340.000.033	4.596.660.995	7.417.762.756	1583.3	1.057.109.756	0.2072	lowland	Low	a443_Go_04_1_H	7.2898	0.989	31.7479
444	15	1	2	Go-15-1-H	2020-02-05	SNNPR	Karat_zuria	Gocha	Go	Gocha	5 20'27''	37 23'39''	5.34	37.39	1.976.666.641	140	130	19116	1.799.999.952	1.340.000.033	4.596.660.995	7.417.762.756	1583.3	1.057.109.756	0.1148	lowland	High	a444	8.313	0.9952	34.1998
445	2	1	2	Go-02-1-H	2020-02-05	SNNPR	Karat_zuria	Gocha	Go	Gocha	5 20'27''	37 23'39''	5.34	37.39	1.976.666.641	140	130	19116	1.799.999.952	1.340.000.033	4.596.660.995	7.417.762.756	1583.3	1.057.109.756	0.1554	lowland	Low	a445_Go_02_1_H	7.8856	0.9946	34.041
446	3	1	2	Go-03-1-H	2020-02-05	SNNPR	Karat_zuria	Gocha	Go	Gocha	5 20'27''	37 23'39''	5.34	37.39	1.976.666.641	140	130	19116	1.799.999.952	1.340.000.033	4.596.660.995	7.417.762.756	1583.3	1.057.109.756	0.1848	lowland	High	a446	8.5357	0.9937	34.2039
447	13	1	2	Go-13-1-H	2020-02-05	SNNPR	Karat_zuria	Gocha	Go	Gocha	5 20'27''	37 23'39''	5.34	37.39	1.976.666.641	140	130	19116	1.799.999.952	1.340.000.033	4.596.660.995	7.417.762.756	1583.3	1.057.109.756	0.09276	lowland	High	a447	8.6568	0.9938	34.1465
448	11	1	2	Go-11-1-H	2020-02-05	SNNPR	Karat_zuria	Gocha	Go	Gocha	5 20'27''	37 23'39''	5.34	37.39	1.976.666.641	140	130	19116	1.799.999.952	1.340.000.033	4.596.660.995	7.417.762.756	1583.3	1.057.109.756	0.165	lowland	High	a448	8.4564	0.9942	34.2767
449	7	1	2	Go-07-1-H	2020-02-05	SNNPR	Karat_zuria	Gocha	Go	Gocha	5 20'27''	37 23'39''	5.34	37.39	1.976.666.641	140	130	19116	1.799.999.952	1.340.000.033	4.596.660.995	7.417.762.756	1583.3	1.057.109.756	0.05274	lowland	High	a449	8.6093	0.9942	34.3349
450	5	1	2	Go-05-1-H	2020-02-05	SNNPR	Karat_zuria	Gocha	Go	Gocha	5 20'27''	37 23'39''	5.34	37.39	1.976.666.641	140	130	19116	1.799.999.952	1.340.000.033	4.596.660.995	7.417.762.756	1583.3	1.057.109.756	0.1327	lowland	High	a450	8.4951	0.9932	33.9951
451	1	1	2	Go-01-1-H	2020-02-05	SNNPR	Karat_zuria	Gocha	Go	Gocha	5 20'27''	37 23'39''	5.34	37.39	1.976.666.641	140	130	19116	1.799.999.952	1.340.000.033	4.596.660.995	7.417.762.756	1583.3	1.057.109.756	0.1687	lowland	High	a451	7.5489	0.9938	34.2219
452	10	1	2	Go-10-1-H	2020-02-05	SNNPR	Karat_zuria	Gocha	Go	Gocha	5 20'27''	37 23'39''	5.34	37.39	1.976.666.641	140	130	19116	1.799.999.952	1.340.000.033	4.596.660.995	7.417.762.756	1583.3	1.057.109.756	0.2844	lowland	High	a452	7.9425	0.9942	34.1562
453	14	1	2	Go-14-1-H	2020-02-05	SNNPR	Karat_zuria	Gocha	Go	Gocha	5 20'27''	37 23'39''	5.34	37.39	1.976.666.641	140	130	19116	1.799.999.952	1.340.000.033	4.596.660.995	7.417.762.756	1583.3	1.057.109.756	0.4813	lowland	Low	a453_Go_14_1_H	6.8328	0.981	30.6557
454	11	1	2	So-11-1-H	2020-02-05	SNNPR	Karat_zuria	Sorobo	So	Sorobo	5 25'2''	37 26'32''	5.42	37.44	2.163.333.321	99	92	18893	2	1.539.999.962	4.705.812.454	6.927.928.162	1241.8	1.404.349.365	0.116	lowland	High	a454	8.098	0.994	33.9101
455	8	1	2	So-08-1-H	2020-02-05	SNNPR	Karat_zuria	Sorobo	So	Sorobo	5 25'2''	37 26'32''	5.42	37.44	2.163.333.321	99	92	18893	2	1.539.999.962	4.705.812.454	6.927.928.162	1241.8	1.404.349.365	0.2757	lowland	High	a455	8.1606	0.9933	33.9035
456	6	1	2	So-06-1-H	2020-02-05	SNNPR	Karat_zuria	Sorobo	So	Sorobo	5 25'2''	37 26'32''	5.42	37.44	2.163.333.321	99	92	18893	2	1.539.999.962	4.705.812.454	6.927.928.162	1241.8	1.404.349.365	0.1095	lowland	High	a456	8.3599	0.9939	34.095
457	7	1	2	So-07-1-H	2020-02-05	SNNPR	Karat_zuria	Sorobo	So	Sorobo	5 25'2''	37 26'32''	5.42	37.44	2.163.333.321	99	92	18893	2	1.539.999.962	4.705.812.454	6.927.928.162	1241.8	1.404.349.365	0.2147	lowland	High	a457	8.2536	0.9937	34.064
458	14	1	2	So-14-1-H	2020-02-05	SNNPR	Karat_zuria	Sorobo	So	Sorobo	5 25'2''	37 26'32''	5.42	37.44	2.163.333.321	99	92	18893	2	1.539.999.962	4.705.812.454	6.927.928.162	1241.8	1.404.349.365	0.3319	lowland	High	a458	8.6876	0.9926	34.1308
459	10	1	2	So-10-1-H	2020-02-05	SNNPR	Karat_zuria	Sorobo	So	Sorobo	5 25'2''	37 26'32''	5.42	37.44	2.163.333.321	99	92	18893	2	1.539.999.962	4.705.812.454	6.927.928.162	1241.8	1.404.349.365	0.3358	lowland	High	a459	8.3764	0.993	34.2029
460	17	1	1	So-17-1-C	2020-02-05	SNNPR	Karat_zuria	Sorobo	So	Sorobo	5 25'2''	37 26'32''	5.42	37.44	2.163.333.321	99	92	18893	2	1.539.999.962	4.705.812.454	6.927.928.162	1241.8	1.404.349.365	0.06688	lowland	High	a460	8.3859	0.9946	33.6705
461	20	1	1	So-20-1-C	2020-02-05	SNNPR	Karat_zuria	Sorobo	So	Sorobo	5 25'2''	37 26'32''	5.42	37.44	2.163.333.321	99	92	18893	2	1.539.999.962	4.705.812.454	6.927.928.162	1241.8	1.404.349.365	0.06968	lowland	High	a461	8.5146	0.9934	33.7226
462	18	1	1	So-18-1-C	2020-02-05	SNNPR	Karat_zuria	Sorobo	So	Sorobo	5 25'2''	37 26'32''	5.42	37.44	2.163.333.321	99	92	18893	2	1.539.999.962	4.705.812.454	6.927.928.162	1241.8	1.404.349.365	0.02912	lowland	High	a462	8.644	0.9944	33.5666
463	16	1	1	So-16-1-C	2020-02-05	SNNPR	Karat_zuria	Sorobo	So	Sorobo	5 25'2''	37 26'32''	5.42	37.44	2.163.333.321	99	92	18893	2	1.539.999.962	4.705.812.454	6.927.928.162	1241.8	1.404.349.365	0.4057	lowland	High	a463	7.2321	0.9927	33.5104
464	19	1	1	So-19-1-C	2020-02-05	SNNPR	Karat_zuria	Sorobo	So	Sorobo	5 25'2''	37 26'32''	5.42	37.44	2.163.333.321	99	92	18893	2	1.539.999.962	4.705.812.454	6.927.928.162	1241.8	1.404.349.365	0.04394	lowland	High	a464	8.2359	0.9922	33.5211
465	12	1	2	So-12-1-H	2020-02-05	SNNPR	Karat_zuria	Sorobo	So	Sorobo	5 25'2''	37 26'32''	5.42	37.44	2.163.333.321	99	92	18893	2	1.539.999.962	4.705.812.454	6.927.928.162	1241.8	1.404.349.365	0.1895	lowland	High	a465	7.4033	0.9933	33.9094
466	1	1	2	So-01-1-H	2020-02-05	SNNPR	Karat_zuria	Sorobo	So	Sorobo	5 25'2''	37 26'32''	5.42	37.44	2.163.333.321	99	92	18893	2	1.539.999.962	4.705.812.454	6.927.928.162	1241.8	1.404.349.365	0.1705	lowland	High	a466	8.0691	0.993	33.9666
467	15	1	2	So-15-1-H	2020-02-05	SNNPR	Karat_zuria	Sorobo	So	Sorobo	5 25'2''	37 26'32''	5.42	37.44	2.163.333.321	99	92	18893	2	1.539.999.962	4.705.812.454	6.927.928.162	1241.8	1.404.349.365	0.4322	lowland	High	a467	8.038	0.9931	34.0965
468	9	1	2	So-09-1-H	2020-02-05	SNNPR	Karat_zuria	Sorobo	So	Sorobo	5 25'2''	37 26'32''	5.42	37.44	2.163.333.321	99	92	18893	2	1.539.999.962	4.705.812.454	6.927.928.162	1241.8	1.404.349.365	0.3885	lowland	High	a468	8.4682	0.9932	33.8338
469	2	1	2	So-02-1-H	2020-02-05	SNNPR	Karat_zuria	Sorobo	So	Sorobo	5 25'2''	37 26'32''	5.42	37.44	2.163.333.321	99	92	18893	2	1.539.999.962	4.705.812.454	6.927.928.162	1241.8	1.404.349.365	0.04997	lowland	High	a469	8.1996	0.9936	34.0109
470	5	1	2	So-05-1-H	2020-02-05	SNNPR	Karat_zuria	Sorobo	So	Sorobo	5 25'2''	37 26'32''	5.42	37.44	2.163.333.321	99	92	18893	2	1.539.999.962	4.705.812.454	6.927.928.162	1241.8	1.404.349.365	0.3385	lowland	High	a470	8.244	0.9931	33.9162
471	3	1	2	So-03-1-H	2020-02-05	SNNPR	Karat_zuria	Sorobo	So	Sorobo	5 25'2''	37 26'32''	5.42	37.44	2.163.333.321	99	92	18893	2	1.539.999.962	4.705.812.454	6.927.928.162	1241.8	1.404.349.365	0.2359	lowland	High	a471	8.5833	0.9913	33.8899
472	13	1	2	So-13-1-H	2020-02-05	SNNPR	Karat_zuria	Sorobo	So	Sorobo	5 25'2''	37 26'32''	5.42	37.44	2.163.333.321	99	92	18893	2	1.539.999.962	4.705.812.454	6.927.928.162	1241.8	1.404.349.365	0.1365	lowland	High	a472	7.8931	0.9935	33.8594
473	4	1	2	So-04-1-H	2020-02-05	SNNPR	Karat_zuria	Sorobo	So	Sorobo	5 25'2''	37 26'32''	5.42	37.44	2.163.333.321	99	92	18893	2	1.539.999.962	4.705.812.454	6.927.928.162	1241.8	1.404.349.365	0.1013	lowland	High	a473	7.9379	0.995	33.8031
474	5	1	2	Sh-05-1-H	2020-02-10	SNNPR	Chencha_zuria	Shama	Sh	Shama	6 10' 3''	37 30 53''	6.17	37.51	1.376.666.641	214	417	18337	1.470.000.029	1.190.000.057	4.073.272.705	7.873.737.335	2185.7	1.132.466.812	0.01771	midland	High	a474	8.4252	0.9921	34.0098
475	11	1	2	Sh-11-1-H	2020-02-10	SNNPR	Chencha_zuria	Shama	Sh	Shama	6 10' 3''	37 30 53''	6.17	37.51	1.376.666.641	214	417	18337	1.470.000.029	1.190.000.057	4.073.272.705	7.873.737.335	2185.7	1.132.466.812	0.1631	midland	High	a475	8.4111	0.9932	34.0117
476	14	1	2	Sh-14-1-H	2020-02-10	SNNPR	Chencha_zuria	Shama	Sh	Shama	6 10' 3''	37 30 53''	6.17	37.51	1.376.666.641	214	417	18337	1.470.000.029	1.190.000.057	4.073.272.705	7.873.737.335	2185.7	1.132.466.812	0.2753	midland	High	a476	8.396	0.9944	34.2608
477	3	1	2	Sh-03-1-H	2020-02-10	SNNPR	Chencha_zuria	Shama	Sh	Shama	6 10' 3''	37 30 53''	6.17	37.51	1.376.666.641	214	417	18337	1.470.000.029	1.190.000.057	4.073.272.705	7.873.737.335	2185.7	1.132.466.812	0.2179	midland	High	a477	8.42	0.9925	34.0499
478	9	1	2	Sh-09-1-H	2020-02-10	SNNPR	Chencha_zuria	Shama	Sh	Shama	6 10' 3''	37 30 53''	6.17	37.51	1.376.666.641	214	417	18337	1.470.000.029	1.190.000.057	4.073.272.705	7.873.737.335	2185.7	1.132.466.812	0.03619	midland	High	a478	8.3447	0.9939	34.1737
479	7	1	2	Sh-07-1-H	2020-02-10	SNNPR	Chencha_zuria	Shama	Sh	Shama	6 10' 3''	37 30 53''	6.17	37.51	1.376.666.641	214	417	18337	1.470.000.029	1.190.000.057	4.073.272.705	7.873.737.335	2185.7	1.132.466.812	0.07324	midland	High	a479	8.1354	0.9925	34.1172
480	6	1	2	Sh-06-1-H	2020-02-10	SNNPR	Chencha_zuria	Shama	Sh	Shama	6 10' 3''	37 30 53''	6.17	37.51	1.376.666.641	214	417	18337	1.470.000.029	1.190.000.057	4.073.272.705	7.873.737.335	2185.7	1.132.466.812	0.04098	midland	High	a480	8.208	0.9917	33.9937
481	12	1	2	Sh-12-1-H	2020-02-10	SNNPR	Chencha_zuria	Shama	Sh	Shama	6 10' 3''	37 30 53''	6.17	37.51	1.376.666.641	214	417	18337	1.470.000.029	1.190.000.057	4.073.272.705	7.873.737.335	2185.7	1.132.466.812	0.07391	midland	High	a481	8.6986	0.991	33.8598
482	16	1	1	Sh-16-1-C	2020-02-10	SNNPR	Chencha_zuria	Shama	Sh	Shama	6 10' 3''	37 30 53''	6.17	37.51	1.376.666.641	214	417	18337	1.470.000.029	1.190.000.057	4.073.272.705	7.873.737.335	2185.7	1.132.466.812	0.001249	midland	High	a482	8.2059	0.9935	33.5652
483	20	1	1	Sh-20-1-C	2020-02-10	SNNPR	Chencha_zuria	Shama	Sh	Shama	6 10' 3''	37 30 53''	6.17	37.51	1.376.666.641	214	417	18337	1.470.000.029	1.190.000.057	4.073.272.705	7.873.737.335	2185.7	1.132.466.812	0.09292	midland	High	a483	7.401	0.9921	33.5539
484	18	1	1	Sh-18-1-C	2020-02-10	SNNPR	Chencha_zuria	Shama	Sh	Shama	6 10' 3''	37 30 53''	6.17	37.51	1.376.666.641	214	417	18337	1.470.000.029	1.190.000.057	4.073.272.705	7.873.737.335	2185.7	1.132.466.812	-0.01747	midland	High	a484	8.3063	0.994	33.6008
485	19	1	1	Sh-19-1-C	2020-02-10	SNNPR	Chencha_zuria	Shama	Sh	Shama	6 10' 3''	37 30 53''	6.17	37.51	1.376.666.641	214	417	18337	1.470.000.029	1.190.000.057	4.073.272.705	7.873.737.335	2185.7	1.132.466.812	0.06024	midland	High	a485	7.6707	0.9936	33.5874
486	17	1	1	Sh-17-1-C	2020-02-10	SNNPR	Chencha_zuria	Shama	Sh	Shama	6 10' 3''	37 30 53''	6.17	37.51	1.376.666.641	214	417	18337	1.470.000.029	1.190.000.057	4.073.272.705	7.873.737.335	2185.7	1.132.466.812	-0.0484	midland	High	a486	8.3054	0.9948	33.6873
487	8	1	2	Sh-08-1-H	2020-02-10	SNNPR	Chencha_zuria	Shama	Sh	Shama	6 10' 3''	37 30 53''	6.17	37.51	1.376.666.641	214	417	18337	1.470.000.029	1.190.000.057	4.073.272.705	7.873.737.335	2185.7	1.132.466.812	0.05635	midland	High	a487	8.3228	0.9918	33.9229
488	1	1	2	Sh-01-1-H	2020-02-10	SNNPR	Chencha_zuria	Shama	Sh	Shama	6 10' 3''	37 30 53''	6.17	37.51	1.376.666.641	214	417	18337	1.470.000.029	1.190.000.057	4.073.272.705	7.873.737.335	2185.7	1.132.466.812	0.1629	midland	High	a488	8.6916	0.992	34.0485
489	15	1	2	Sh-15-1-H	2020-02-10	SNNPR	Chencha_zuria	Shama	Sh	Shama	6 10' 3''	37 30 53''	6.17	37.51	1.376.666.641	214	417	18337	1.470.000.029	1.190.000.057	4.073.272.705	7.873.737.335	2185.7	1.132.466.812	0.1728	midland	High	a489	8.2311	0.9947	34.054
490	13	1	2	Sh-13-1-H	2020-02-10	SNNPR	Chencha_zuria	Shama	Sh	Shama	6 10' 3''	37 30 53''	6.17	37.51	1.376.666.641	214	417	18337	1.470.000.029	1.190.000.057	4.073.272.705	7.873.737.335	2185.7	1.132.466.812	0.1088	midland	High	a490	8.3773	0.9953	34.0505
491	10	1	2	Sh-10-1-H	2020-02-10	SNNPR	Chencha_zuria	Shama	Sh	Shama	6 10' 3''	37 30 53''	6.17	37.51	1.376.666.641	214	417	18337	1.470.000.029	1.190.000.057	4.073.272.705	7.873.737.335	2185.7	1.132.466.812	0.08451	midland	High	a491	8.5708	0.9927	34.0885
492	4	1	2	Sh-04-1-H	2020-02-10	SNNPR	Chencha_zuria	Shama	Sh	Shama	6 10' 3''	37 30 53''	6.17	37.51	1.376.666.641	214	417	18337	1.470.000.029	1.190.000.057	4.073.272.705	7.873.737.335	2185.7	1.132.466.812	0.05052	midland	High	a492	8.6965	0.994	34.097
493	2	1	2	Sh-02-1-H	2020-02-10	SNNPR	Chencha_zuria	Shama	Sh	Shama	6 10' 3''	37 30 53''	6.17	37.51	1.376.666.641	214	417	18337	1.470.000.029	1.190.000.057	4.073.272.705	7.873.737.335	2185.7	1.132.466.812	0.07987	midland	High	a493	8.2622	0.9941	34.1352
494	14	1	2	Ge-14-1-H	2020-02-10	SNNPR	Chencha_zuria	Gema	Ge	Gema	6 17' 12''	37 39' 4''	6.17	37.51	1.376.666.641	214	417	18337	1.470.000.029	1.190.000.057	4.073.272.705	7.873.737.335	2445.4	1.132.466.812	0.06962	highland	High	a494	7.929	0.9945	34.0018
495	10	1	2	Ge-10-1-H	2020-02-10	SNNPR	Chencha_zuria	Gema	Ge	Gema	6 17' 12''	37 39' 4''	6.17	37.51	1.376.666.641	214	417	18337	1.470.000.029	1.190.000.057	4.073.272.705	7.873.737.335	2445.4	1.132.466.812	0.04356	highland	High	a495	10.1346	0.9952	34.4183
496	6	1	2	Ge-06-1-H	2020-02-10	SNNPR	Chencha_zuria	Gema	Ge	Gema	6 17' 12''	37 39' 4''	6.17	37.51	1.376.666.641	214	417	18337	1.470.000.029	1.190.000.057	4.073.272.705	7.873.737.335	2445.4	1.132.466.812	0.001535	highland	High	a496	10.867	0.9928	34.3564
497	9	1	2	Ge-09-1-H	2020-02-10	SNNPR	Chencha_zuria	Gema	Ge	Gema	6 17' 12''	37 39' 4''	6.17	37.51	1.376.666.641	214	417	18337	1.470.000.029	1.190.000.057	4.073.272.705	7.873.737.335	2445.4	1.132.466.812	0.02954	highland	High	a497	10.1396	0.9935	34.265
498	5	1	2	Ge-05-1-H	2020-02-10	SNNPR	Chencha_zuria	Gema	Ge	Gema	6 17' 12''	37 39' 4''	6.17	37.51	1.376.666.641	214	417	18337	1.470.000.029	1.190.000.057	4.073.272.705	7.873.737.335	2445.4	1.132.466.812	0.000503	highland	High	a498	9.817	0.9941	34.27
499	17	1	1	Ge-017-1-C	2020-02-10	SNNPR	Chencha_zuria	Gema	Ge	Gema	6 17' 12''	37 39' 4''	6.17	37.51	1.376.666.641	214	417	18337	1.470.000.029	1.190.000.057	4.073.272.705	7.873.737.335	2445.4	1.132.466.812	0.0427	highland	High	a499	9.3347	0.9952	34.0642
500	20	1	1	Ge-020-1-C	2020-02-10	SNNPR	Chencha_zuria	Gema	Ge	Gema	6 17' 12''	37 39' 4''	6.17	37.51	1.376.666.641	214	417	18337	1.470.000.029	1.190.000.057	4.073.272.705	7.873.737.335	2445.4	1.132.466.812	0.1301	highland	High	a500	9.9988	0.9938	33.8243
501	18	1	1	Ge-018-1-C	2020-02-10	SNNPR	Chencha_zuria	Gema	Ge	Gema	6 17' 12''	37 39' 4''	6.17	37.51	1.376.666.641	214	417	18337	1.470.000.029	1.190.000.057	4.073.272.705	7.873.737.335	2445.4	1.132.466.812	0.03316	highland	High	a501	10.2223	0.9946	33.7993
502	16	1	1	Ge-016-1-C	2020-02-10	SNNPR	Chencha_zuria	Gema	Ge	Gema	6 17' 12''	37 39' 4''	6.17	37.51	1.376.666.641	214	417	18337	1.470.000.029	1.190.000.057	4.073.272.705	7.873.737.335	2445.4	1.132.466.812	0.01532	highland	High	a502	8.2874	0.9944	33.9644
503	19	1	1	Ge-019-1-C	2020-02-10	SNNPR	Chencha_zuria	Gema	Ge	Gema	6 17' 12''	37 39' 4''	6.17	37.51	1.376.666.641	214	417	18337	1.470.000.029	1.190.000.057	4.073.272.705	7.873.737.335	2445.4	1.132.466.812	0.06742	highland	High	a503	11.3442	0.9938	33.678
504	1	1	2	Ge-01-1-H	2020-02-10	SNNPR	Chencha_zuria	Gema	Ge	Gema	6 17' 12''	37 39' 4''	6.17	37.51	1.376.666.641	214	417	18337	1.470.000.029	1.190.000.057	4.073.272.705	7.873.737.335	2445.4	1.132.466.812	0.04791	highland	High	a504	10.2153	0.9928	34.3591
505	11	1	2	Ge-011-1-H	2020-02-10	SNNPR	Chencha_zuria	Gema	Ge	Gema	6 17' 12''	37 39' 4''	6.17	37.51	1.376.666.641	214	417	18337	1.470.000.029	1.190.000.057	4.073.272.705	7.873.737.335	2445.4	1.132.466.812	0.02461	highland	High	a505	10.3228	0.9944	34.393
506	4	1	2	Ge-04-1-H	2020-02-10	SNNPR	Chencha_zuria	Gema	Ge	Gema	6 17' 12''	37 39' 4''	6.17	37.51	1.376.666.641	214	417	18337	1.470.000.029	1.190.000.057	4.073.272.705	7.873.737.335	2445.4	1.132.466.812	0.03601	highland	High	a506	10.2416	0.9922	34.3455
507	3	1	2	Ge-03-1-H	2020-02-10	SNNPR	Chencha_zuria	Gema	Ge	Gema	6 17' 12''	37 39' 4''	6.17	37.51	1.376.666.641	214	417	18337	1.470.000.029	1.190.000.057	4.073.272.705	7.873.737.335	2445.4	1.132.466.812	0.2358	highland	High	a507	9.4665	0.9948	34.1387
508	13	1	2	Ge-013-1-H	2020-02-10	SNNPR	Chencha_zuria	Gema	Ge	Gema	6 17' 12''	37 39' 4''	6.17	37.51	1.376.666.641	214	417	18337	1.470.000.029	1.190.000.057	4.073.272.705	7.873.737.335	2445.4	1.132.466.812	-0.02022	highland	High	a508	11.7014	0.9944	34.1802
509	12	1	2	Ge-012-1-H	2020-02-10	SNNPR	Chencha_zuria	Gema	Ge	Gema	6 17' 12''	37 39' 4''	6.17	37.51	1.376.666.641	214	417	18337	1.470.000.029	1.190.000.057	4.073.272.705	7.873.737.335	2445.4	1.132.466.812	0.05659	highland	High	a509	8.6053	0.9942	34.3396
510	7	1	2	Ge-07-1-H	2020-02-10	SNNPR	Chencha_zuria	Gema	Ge	Gema	6 17' 12''	37 39' 4''	6.17	37.51	1.376.666.641	214	417	18337	1.470.000.029	1.190.000.057	4.073.272.705	7.873.737.335	2445.4	1.132.466.812	0.05253	highland	High	a510	8.6095	0.9949	34.1761
511	8	1	2	Ge-08-1-H	2020-02-10	SNNPR	Chencha_zuria	Gema	Ge	Gema	6 17' 12''	37 39' 4''	6.17	37.51	1.376.666.641	214	417	18337	1.470.000.029	1.190.000.057	4.073.272.705	7.873.737.335	2445.4	1.132.466.812	0.04463	highland	High	a511	8.7724	0.9925	34.0743
512	15	1	2	Ge-015-1-H	2020-02-10	SNNPR	Chencha_zuria	Gema	Ge	Gema	6 17' 12''	37 39' 4''	6.17	37.51	1.376.666.641	214	417	18337	1.470.000.029	1.190.000.057	4.073.272.705	7.873.737.335	2445.4	1.132.466.812	-0.04113	highland	High	a512	8.3	0.9934	34.419
513	2	1	2	Ge-02-1-H	2020-02-10	SNNPR	Chencha_zuria	Gema	Ge	Gema	6 17' 12''	37 39' 4''	6.17	37.51	1.376.666.641	214	417	18337	1.470.000.029	1.190.000.057	4.073.272.705	7.873.737.335	2445.4	1.132.466.812	0.04392	highland	High	a513	8.749	0.9943	34.3392
																													8.63754	0.991928	33.5899

## Sheet: Supplementary Table 5
#CHROM_POS	#CHROM	POS	POS1	I_III_Fst	Rank_I_III	I_III_Pval	I_IV_Fst	Rank_I_IV	I_IV_Pval	III_IV_Fst	Rank_III_IV	III_IV_Pval	genes
3_102100001	3	102100001	102150000	0.00900079	24812	0.675083	0.02525	16522	0.449529	0.00249205	34716	0.94455	[]
3_102125001	3	102125001	102175000	0.00839697	25505	0.693938	0.0261234	15846	0.431137	0.00170482	35265	0.959487	[]
14_850001	14	850001	900000	0.0339725	7138	0.19421	0.0205671	20686	0.562823	0.039144	4094	0.111389	['SHISA9']
10_8900001	10	8900001	8950000	0.00261207	32255	0.877592	0.0188649	22384	0.609022	0.0015621	35357	0.961991	[]
10_8875001	10	8875001	8925000	0.00301775	31854	0.866681	0.0248277	16863	0.458807	0.00639344	31115	0.846575	[]
3_20200001	3	20200001	20250000	-0.00305335	36246	0.986178	0.00276113	36058	0.981063	0.009576	27530	0.749034	['ESRRG']
3_78775001	3	78775001	78825000	0.00913378	24662	0.671002	0.00650574	34112	0.928117	0.0158927	19894	0.541274	[]
3_78750001	3	78750001	78800000	0.00844671	25436	0.692061	0.00346754	35801	0.974071	0.0331154	6304	0.171519	[]
1_123800001	1	123800001	123850000	0.00803674	25908	0.704903	0.0302027	12734	0.346466	0.0152138	20727	0.563939	['GLRA2']
1_41550001	1	41550001	41600000	0.0228854	12460	0.339011	0.023319	18175	0.494504	0.0710534	524	0.014257	['ENSGALG00000050123']
25_375001	25	375001	425000	0.113942	142	0.00386353	0.0706271	1349	0.0367035	0.0217756	13722	0.373347	['POGZ', 'PSMB4', 'TUFT1', 'SNX27']
25_350001	25	350001	400000	0.111616	157	0.00427164	0.0602067	2456	0.0668227	0.0249065	11157	0.303559	['SELENBP1', 'POGZ', 'PSMB4']
4_71125001	4	71125001	71175000	0.137505	51	0.0013876	0.0764524	1023	0.0278337	0.00397378	33481	0.910948	[]
4_63900001	4	63900001	63950000	0.0522411	2805	0.0763182	0.0399839	7455	0.202835	0.00432715	33190	0.903031	['SGCZ']
2_27225001	2	27225001	27275000	0.124114	96	0.00261196	0.0905385	508	0.0138216	0.0510089	1836	0.0499537	['ETV1']
4_71100001	4	71100001	71150000	0.149348	28	0.000761822	0.0652245	1847	0.050253	0.00270816	34534	0.939598	[]
6_26275001	6	26275001	26325000	-0.00423835	36454	0.991838	0.0295139	13215	0.359553	0.0122483	24311	0.661452	['SORCS1']
9_12500001	9	12500001	12550000	0.0103612	23310	0.634217	0.0170147	24219	0.658949	0.0152249	20716	0.563639	['AGTR1']
9_12525001	9	12525001	12575000	0.0107179	22919	0.623578	0.0126629	28764	0.782609	0.0141747	21999	0.598547	['AGTR1']
2_27250001	2	27250001	27300000	0.133615	64	0.00174131	0.0825178	764	0.0207869	0.0471756	2366	0.0643739	['ETV1']
3_69650001	3	69650001	69700000	0.00281157	32059	0.872259	0.00391556	35579	0.968031	0.0074157	29996	0.816129	[]
7_9025001	7	9025001	9075000	0.0420104	4682	0.127387	0.0272408	14899	0.405371	0.0970126	103	0.00280242	[]
4_63875001	4	63875001	63925000	0.0471865	3609	0.0981934	0.0488071	4596	0.125048	0.00345254	33926	0.923056	['SGCZ']
4_72925001	4	72925001	72975000	0.00492847	29646	0.806606	0.0132941	28133	0.76544	0.0117372	24954	0.678947	[]
3_78800001	3	78800001	78850000	0.0111814	22410	0.60973	0.00701316	33756	0.918431	0.00959772	27499	0.748191	[]
4_25825001	4	25825001	25875000	0.00531043	29152	0.793165	0.0250619	16675	0.453692	0.0160484	19724	0.536649	[]
6_5225001	6	5225001	5275000	0.0172415	16507	0.449121	0.00923422	32001	0.870681	0.000956424	35661	0.970262	[]
7_6750001	7	6750001	6800000	0.0520729	2833	0.07708	0.00657392	34073	0.927056	0.0650859	760	0.020678	['COL6A1', 'COL6A2']
3_69675001	3	69675001	69725000	0.0021144	32786	0.892039	8.99379e-05	36517	0.993552	0.00670372	30776	0.837351	[]
4_71350001	4	71350001	71400000	0.0507887	3019	0.0821407	0.0379219	8344	0.227023	0.000882246	35704	0.971432	[]
1_86175001	1	86175001	86225000	0.00973881	23998	0.652936	0.0420687	6670	0.181477	0.0640296	804	0.0218752	['ENSGALG00000015307']
5_46500001	5	46500001	46550000	0.00452345	30139	0.82002	0.0136238	27783	0.755918	0.0390321	4134	0.112478	[]
4_71150001	4	71150001	71200000	0.0772872	859	0.0233716	0.0688741	1511	0.0411112	0.00309566	34229	0.9313	[]
3_1150001	3	1150001	1200000	0.0122632	21222	0.577407	0.0242485	17328	0.471459	0.00248873	34719	0.944632	[]
2_143025001	2	143025001	143075000	0.0119335	21593	0.587501	0.0213166	19996	0.54405	0.0184522	16976	0.461882	[]
2_49425001	2	49425001	49475000	0.124864	91	0.00247592	0.0131711	28242	0.768406	0.0865774	196	0.00533275	[]
2_70450001	2	70450001	70500000	-0.000624929	35156	0.956522	0.00376103	35663	0.970316	0.00519933	32308	0.879034	[]
2_70425001	2	70425001	70475000	-0.00212384	35937	0.977771	0.00705961	33723	0.917533	0.00347974	33899	0.922321	[]
1_147150001	1	147150001	147200000	0.0355669	6554	0.178321	0.020878	20409	0.555286	0.0164521	19278	0.524514	[]
2_50250001	2	50250001	50300000	0.00812662	25813	0.702318	0.0427682	6442	0.175273	0.0115861	25151	0.684306	['SUGCT']
1_139550001	1	139550001	139600000	0.0249361	11219	0.305246	0.0203147	20934	0.569571	0.00999324	27071	0.736546	[]
25_325001	25	325001	375000	0.0612513	1796	0.0488654	0.045753	5471	0.148855	0.0387959	4209	0.114518	['ENSGALG00000051623', 'ENSGALG00000050187', 'SELENBP1', 'POGZ']
2_11025001	2	11025001	11075000	0.0413204	4839	0.131659	0.00986237	31460	0.855961	0.0132168	23135	0.629455	[]
2_70475001	2	70475001	70525000	0.00175475	33145	0.901807	0.00406695	35511	0.966181	0.00594801	31572	0.859009	[]
1_41575001	1	41575001	41625000	0.0179612	15936	0.433585	0.0185561	22675	0.61694	0.0376349	4580	0.124612	['ENSGALG00000050123']
2_143600001	2	143600001	143650000	0.00874571	25074	0.682211	0.0136023	27805	0.756516	0.0156856	20108	0.547097	[]
1_86150001	1	86150001	86200000	0.0228546	12477	0.339473	0.0494917	4430	0.120531	0.0520148	1726	0.0469609	['ENSGALG00000015307']
2_57325001	2	57325001	57375000	0.0475531	3543	0.0963977	0.0271578	14972	0.407357	0.0198856	15502	0.421777	[]
2_57300001	2	57300001	57350000	0.0433878	4375	0.119035	0.0324656	11251	0.306116	0.0193874	16000	0.435327	[]
3_1050001	3	1050001	1100000	0.066152	1448	0.0393971	0.0478908	4833	0.131496	0.00270341	34540	0.939762	[]
2_86425001	2	86425001	86475000	0.0411608	4873	0.132584	0.0217353	19593	0.533085	0.024055	11845	0.322278	[]
14_875001	14	875001	925000	0.0360894	6399	0.174103	0.0282339	14167	0.385455	0.0245253	11438	0.311204	[]
4_64375001	4	64375001	64425000	0.00516934	29339	0.798253	0.0184095	22814	0.620722	0.00891074	28302	0.770039	['DLC1']
14_825001	14	825001	875000	0.017532	16267	0.442591	0.017329	23897	0.650188	0.0170272	18603	0.506149	['SHISA9']
3_80175001	3	80175001	80225000	0.0358873	6462	0.175818	0.0165725	24678	0.671437	0.0167125	18978	0.516352	[]
3_55075001	3	55075001	55125000	0.0328084	7516	0.204495	0.0275224	14697	0.399875	0.00858703	28659	0.779752	['MAP3K5']
9_7475001	9	7475001	7525000	0.030487	8433	0.229444	0.0191137	22151	0.602683	0.00504469	32457	0.883088	[]
5_46525001	5	46525001	46575000	0.00754029	26491	0.720765	0.0167433	24498	0.66654	0.0641662	796	0.0216575	['BDKRB2']
4_46550001	4	46550001	46600000	0.0637043	1608	0.0437503	0.0265385	15482	0.421233	0.0455973	2630	0.0715568	[]
5_28700001	5	28700001	28750000	0.0141546	19323	0.525739	0.102854	255	0.00693802	0.0400596	3857	0.104941	['RAD51B']
3_1075001	3	1075001	1125000	0.065269	1501	0.0408391	0.0469583	5097	0.138679	0.00367239	33727	0.917642	[]
4_72575001	4	72575001	72625000	0.0689231	1267	0.0344724	0.0450669	5701	0.155112	-0.00211311	36443	0.991538	[]
4_64350001	4	64350001	64400000	0.00590708	28406	0.772868	0.0193257	21944	0.597051	0.00793906	29407	0.800103	['DLC1']
3_62600001	3	62600001	62650000	0.0385838	5577	0.151739	0.00772868	33243	0.904473	0.022353	13228	0.359906	['MAN1A1']
3_78725001	3	78725001	78775000	0.00858803	25272	0.687599	0.0104387	30937	0.841732	0.0230281	12680	0.344996	[]
18_8100001	18	8100001	8150000	0.0277784	9722	0.264515	0.0222445	19127	0.520406	0.0211952	14239	0.387414	['KCNJ16']
2_122300001	2	122300001	122350000	0.0119067	21627	0.588426	0.0077737	33210	0.903575	0.00960067	27495	0.748082	['RALYL']
2_125250001	2	125250001	125300000	-0.00120752	35515	0.966289	0.0122071	29244	0.795668	0.00933682	27810	0.756652	[]
4_25800001	4	25800001	25850000	0.00901518	24796	0.674648	0.0227208	18703	0.50887	0.0072052	30237	0.822686	[]
3_48550001	3	48550001	48600000	0.00594752	28356	0.771508	0.0221358	19233	0.52329	0.0228298	12838	0.349295	[]
20_12125001	20	12125001	12175000	0.0207552	13869	0.377347	0.016229	25057	0.681749	0.013754	22482	0.611689	[]
11_7950001	11	7950001	8000000	0.00218181	32706	0.889862	0.0348543	9870	0.268542	0.0284698	8765	0.238477	[]
5_48575001	5	48575001	48625000	-0.00202081	35901	0.976792	0.034691	9957	0.270909	0.0160521	19719	0.536513	['EVL']
1_147125001	1	147125001	147175000	0.0273758	9946	0.27061	0.019879	21382	0.58176	0.0166742	19026	0.517658	[]
24_6100001	24	6100001	6150000	0.0159702	17624	0.479512	0.0121873	29261	0.796131	0.0310658	7309	0.198863	['PTS', 'BCO2']
3_3075001	3	3075001	3125000	0.0230148	12365	0.336426	0.029204	13425	0.365266	0.0144554	21634	0.588616	['NPHP1', 'TPCN3', 'BUB1']
23_5450001	23	5450001	5500000	0.0180854	15843	0.431055	0.0432496	6266	0.170485	0.0316947	6970	0.189639	['AK2', 'AZIN2', 'NDUFS5', 'ENSGALG00000051302', 'MACF1']
4_25850001	4	25850001	25900000	0.0123252	21160	0.57572	0.0285108	13952	0.379605	0.0195544	15853	0.431327	[]
3_97675001	3	97675001	97725000	-0.00200079	35895	0.976628	0.0293035	13355	0.363362	0.0373962	4653	0.126598	[]
8_29700001	8	29700001	29750000	0.0149062	18561	0.505006	0.0161551	25145	0.684143	0.00480646	32710	0.889971	[]
3_14850001	3	14850001	14900000	0.0345255	6931	0.188578	0.0219805	19377	0.527208	0.033751	6017	0.16371	[]
1_155150001	1	155150001	155200000	0.00141791	33450	0.910105	0.0180097	23248	0.63253	0.0320377	6804	0.185123	[]
3_14825001	3	14825001	14875000	0.0320092	7836	0.213201	0.0238978	17634	0.479785	0.0423807	3284	0.0893508	[]
7_9000001	7	9000001	9050000	0.0412041	4866	0.132394	0.0321876	11430	0.310987	0.119323	33	0.000897861	[]
14_800001	14	800001	850000	0.00890284	24922	0.678076	0.0181905	23037	0.626789	0.0110033	25822	0.702563	['SHISA9']
7_18975001	7	18975001	19025000	0.0374053	5966	0.162322	0.0446336	5850	0.159166	0.0163135	19448	0.52914	['CERS6']
2_11000001	2	11000001	11050000	0.0371483	6047	0.164526	0.0124766	28959	0.787914	0.0109898	25844	0.703162	[]
2_122275001	2	122275001	122325000	0.0128031	20684	0.562769	0.00779137	33192	0.903085	0.00998579	27087	0.736981	['RALYL']
5_46600001	5	46600001	46650000	0.0144775	18983	0.516488	0.0402082	7376	0.200686	0.041213	3544	0.0964249	['ATG2B', 'GSKIP']
4_72900001	4	72900001	72950000	0.00890475	24920	0.678021	0.0113256	30116	0.819394	0.0110513	25759	0.700849	[]
7_7800001	7	7800001	7850000	0.0157398	17825	0.484981	0.0104699	30912	0.841051	0.0466171	2449	0.0666322	[]
10_13225001	10	13225001	13275000	0.0552293	2401	0.0653262	0.0194204	21847	0.594411	0.0231079	12610	0.343092	['PEX11A', 'PLIN1', 'KIF7']
4_72600001	4	72600001	72650000	0.0456733	3909	0.106356	0.0534396	3559	0.096833	0.000113521	35990	0.979213	[]
14_900001	14	900001	950000	0.0326887	7563	0.205774	0.0266244	15413	0.419356	0.0232442	12493	0.339909	[]
3_49100001	3	49100001	49150000	0.0687748	1272	0.0346085	0.0347204	9942	0.270501	0.0140496	22137	0.602302	['ESR1']
7_8500001	7	8500001	8550000	0.062076	1731	0.0470969	0.00483906	35108	0.955216	0.0426959	3217	0.0875279	[]
13_12625001	13	12625001	12675000	0.00587654	28444	0.773902	0.0336642	10526	0.286391	0.017671	17897	0.48694	[]
8_8525001	8	8525001	8575000	-0.00378179	36394	0.990205	0.0128072	28634	0.779072	0.00347044	33910	0.922621	[]
3_97650001	3	97650001	97700000	-0.00149111	35667	0.970425	0.0189576	22294	0.606573	0.0351362	5455	0.148419	[]
2_57350001	2	57350001	57400000	0.0464856	3749	0.102003	0.00729489	33557	0.913016	0.0514907	1782	0.0484845	[]
2_44050001	2	44050001	44100000	-0.0024927	36077	0.98158	0.0111025	30320	0.824944	0.00617227	31345	0.852832	['ENSGALG00000030855']
2_72950001	2	72950001	73000000	-0.00314654	36265	0.986695	0.00304163	35965	0.978533	0.0055361	31986	0.870273	[]
15_525001	15	525001	575000	0.00207543	32824	0.893073	0.0101603	31181	0.84837	0.00586136	31651	0.861158	['HIC2']
15_625001	15	625001	675000	0.00537129	29071	0.790962	0.00406789	35510	0.966153	0.00275638	34502	0.938728	['UBE2L3', 'YDJC']
5_28725001	5	28725001	28775000	0.0130558	20410	0.555314	0.0844633	702	0.0191	0.0399881	3881	0.105594	['RAD51B']
3_60825001	3	60825001	60875000	0.0605594	1856	0.0504979	0.0603286	2438	0.0663329	0.00408095	33392	0.908527	['NKAIN2']
14_475001	14	475001	525000	0.0215693	13288	0.361539	0.0258602	16039	0.436388	0.0515282	1778	0.0483757	['PDXDC1', 'NTAN1', 'RRN3', 'RSL1D1', 'GSPT2']
8_2375001	8	2375001	2425000	0.0094731	24282	0.660663	0.0159803	25353	0.689802	0.0137252	22512	0.612505	['PTPRC']
6_26250001	6	26250001	26300000	0.0107585	22868	0.622191	0.0234454	18046	0.490994	0.00564451	31862	0.866899	['SORCS1']
2_1275001	2	1275001	1325000	0.00153237	33360	0.907656	0.00652672	34101	0.927817	0.00952552	27579	0.750367	[]
1_147100001	1	147100001	147150000	0.0100034	23701	0.644855	0.0183721	22852	0.621755	0.0146758	21357	0.58108	[]
2_44025001	2	44025001	44075000	0.0122687	21216	0.577243	0.0243186	17282	0.470207	0.00652401	30973	0.842711	['ENSGALG00000030855']
2_1300001	2	1300001	1350000	0.00274994	32123	0.874	0.00332627	35859	0.975649	0.00558505	31934	0.868858	[]
7_6775001	7	6775001	6825000	0.0622581	1717	0.046716	0.010912	30490	0.82957	0.0420339	3363	0.0915002	['COL6A2', 'FTCD']
15_725001	15	725001	775000	0.0164901	17158	0.466834	0.00843923	32669	0.888856	0.00894636	28249	0.768597	['TOP3B', 'PPM1F']
7_19100001	7	19100001	19150000	0.0180878	15841	0.431001	0.0264578	15555	0.423219	0.0158501	19937	0.542444	['STK39']
2_148250001	2	148250001	148300000	0.0395371	5316	0.144637	0.0117359	29717	0.808538	0.0149976	20947	0.569924	['PSCA', 'ENSGALG00000046632']
4_71075001	4	71075001	71125000	0.0726372	1065	0.0289764	0.0746993	1097	0.0298471	-0.0012204	36326	0.988355	['ENSGALG00000047322']
2_143725001	2	143725001	143775000	0.0034605	31357	0.853159	0.0216191	19704	0.536105	0.0272107	9579	0.260625	[]
1_123825001	1	123825001	123875000	0.00403327	30719	0.8358	0.0269938	15093	0.410649	0.0229565	12740	0.346629	['GLRA2']
14_775001	14	775001	825000	0.0050106	29536	0.803613	0.0174902	23742	0.645971	0.022986	12716	0.345976	['SHISA9']
1_148200001	1	148200001	148250000	0.0122027	21290	0.579257	0.00749571	33420	0.909289	0.00576647	31753	0.863933	['ENSGALG00000049165']
2_94375001	2	94375001	94425000	0.0609333	1822	0.0495728	0.0370331	8748	0.238015	0.00159845	35334	0.961365	[]
3_68275001	3	68275001	68325000	0.0300401	8639	0.235049	0.00509249	34967	0.951379	0.00903089	28135	0.765495	['ATG5']
15_600001	15	600001	650000	0.00470269	29921	0.814088	0.00546327	34793	0.946645	0.00355661	33834	0.920553	['HIC2', 'UBE2L3']
11_7525001	11	7525001	7575000	0.032944	7468	0.203189	0.0254811	16334	0.444414	0.053644	1536	0.0417914	['PHKB']
19_9525001	19	9525001	9575000	0.0467004	3709	0.100914	0.0260567	15887	0.432252	0.0354964	5325	0.144882	['MNT']
2_122825001	2	122825001	122875000	0.033021	7441	0.202454	0.0528169	3684	0.100234	0.0326415	6525	0.177532	[]
3_60800001	3	60800001	60850000	0.0591441	1998	0.0543614	0.0599707	2484	0.0675845	0.00452813	33006	0.898025	['NKAIN2']
27_7250001	27	7250001	7300000	0.0611136	1808	0.0491919	0.0415032	6886	0.187354	0.0178315	17703	0.481662	['TOP2A', 'ENSGALG00000052798', 'IGFBP4', 'TNS4', 'CCR7']
6_5350001	6	5350001	5400000	0.00605867	28221	0.767835	0.00549802	34764	0.945856	0.000199395	35967	0.978587	[]
12_17000001	12	17000001	17050000	0.164747	15	0.000408119	0.0610163	2339	0.0636393	-0.00183907	36419	0.990885	['PDZRN3']
3_3050001	3	3050001	3100000	0.0240722	11702	0.318387	0.019662	21598	0.587637	0.0276335	9298	0.252979	['ASB3', 'CHAC2', 'MALL', 'NPHP1', 'TPCN3']
4_73200001	4	73200001	73250000	0.0121588	21339	0.58059	0.0239421	17591	0.478615	0.0210757	14352	0.390488	['CCKAR', 'RBPJ']
2_57375001	2	57375001	57425000	0.0210665	13636	0.371007	0.0129518	28482	0.774936	0.0336576	6054	0.164717	[]
2_10825001	2	10825001	10875000	0.0166441	17019	0.463052	0.00831062	32774	0.891712	0.024745	11268	0.306579	[]
13_12175001	13	12175001	12225000	0.00322457	31611	0.86007	0.0128511	28592	0.777929	0.00255477	34660	0.943027	['TIMD4']
3_98375001	3	98375001	98425000	0.0279652	9632	0.262067	0.10495	227	0.0061762	0.0254403	10815	0.294254	[]
9_7450001	9	7450001	7500000	0.034119	7084	0.192741	0.0182797	22946	0.624313	0.00354458	33849	0.920961	[]
14_1100001	14	1100001	1150000	0.0283361	9424	0.256407	0.0218085	19533	0.531452	0.0197403	15659	0.426049	['ENSGALG00000050631', 'ENSGALG00000003026']
14_500001	14	500001	550000	0.021798	13140	0.357512	0.0329352	10952	0.297981	0.057867	1182	0.0321598	['RRN3', 'RSL1D1', 'GSPT2']
15_650001	15	650001	700000	0.00746525	26580	0.723187	0.00359779	35741	0.972438	0.00389715	33543	0.912635	['UBE2L3', 'YDJC', 'SDF2L1']
1_23075001	1	23075001	23125000	0.0382747	5681	0.154568	0.064415	1943	0.052865	0.0259312	10455	0.284459	['PTPRZ1']
3_2950001	3	2950001	3000000	0.031107	8182	0.222615	0.016657	24592	0.669097	0.0280348	9054	0.246341	['PSME4']
3_98450001	3	98450001	98500000	0.00400818	30744	0.83648	0.0156684	25676	0.698591	0.00504456	32458	0.883115	[]
1_41600001	1	41600001	41650000	0.0205439	14003	0.380993	0.0230469	18424	0.501279	0.0361923	5092	0.138543	[]
3_80200001	3	80200001	80250000	0.0508326	3011	0.0819231	0.0127508	28682	0.780378	0.0235603	12216	0.332372	[]
8_2400001	8	2400001	2450000	0.0125112	20982	0.570877	0.017245	23989	0.652691	0.0169032	18754	0.510257	['PTPRC']
2_27000001	2	27000001	27050000	0.0149396	18536	0.504326	0.012666	28762	0.782554	-0.00124337	36329	0.988437	[]
4_73050001	4	73050001	73100000	0.0422318	4633	0.126054	0.0182731	22953	0.624503	0.0213266	14116	0.384067	['STIM2']
3_61175001	3	61175001	61225000	0.0353854	6629	0.180361	0.0600409	2475	0.0673396	0.00784875	29509	0.802879	['CLVS2']
3_60950001	3	60950001	61000000	0.0425987	4548	0.123742	0.0206558	20613	0.560837	0.0011642	35555	0.967378	[]
1_139525001	1	139525001	139575000	0.0249475	11212	0.305055	0.0151511	26231	0.713691	0.00950398	27612	0.751265	[]
20_12150001	20	12150001	12200000	0.0378296	5831	0.158649	0.0157961	25535	0.694754	0.0190317	16364	0.44523	[]
8_29800001	8	29800001	29850000	0.0122178	21270	0.578713	0.0137042	27713	0.754013	0.00523603	32281	0.878299	[]
1_43850001	1	43850001	43900000	-0.000295694	34907	0.949747	0.0232485	18229	0.495973	0.0190822	16311	0.443788	[]
4_72400001	4	72400001	72450000	0.026227	10510	0.285955	0.0392446	7752	0.210916	0.00984574	27242	0.741198	[]
14_700001	14	700001	750000	0.0245792	11418	0.31066	0.0224883	18897	0.514148	0.0389212	4171	0.113484	['CPPED1', 'SHISA9']
7_7900001	7	7900001	7950000	0.0140269	19445	0.529058	0.0147829	26581	0.723214	0.0597493	1053	0.0286499	['GLS2', 'STAT1', 'STAT4']
3_61200001	3	61200001	61250000	0.0354942	6584	0.179137	0.0599478	2487	0.0676661	0.00763587	29754	0.809545	['CLVS2']
2_93425001	2	93425001	93475000	0.00126028	33602	0.914241	0.0345663	10030	0.272895	0.0103308	26636	0.72471	[]
1_3775001	1	3775001	3825000	0.0053515	29095	0.791615	0.0110813	30339	0.825461	0.000285127	35926	0.977472	['MKLN1']
5_1325001	5	1325001	1375000	0.0102925	23393	0.636475	0.00573963	34621	0.941966	0.0129755	23420	0.63721	['LUZP2']
7_6950001	7	6950001	7000000	0.0277642	9733	0.264815	0.010141	31208	0.849105	0.0463039	2503	0.0681014	['DIP2A']
5_53875001	5	53875001	53925000	0.0104025	23248	0.63253	0.0253259	16449	0.447543	0.0379967	4459	0.12132	[]
10_13250001	10	13250001	13300000	0.0542473	2525	0.0687	0.0291584	13461	0.366246	0.0196766	15727	0.427899	['PEX11A', 'PLIN1', 'KIF7', 'TICRR']
4_78825001	4	78825001	78875000	0.0161565	17445	0.474642	0.008348	32744	0.890896	0.00144661	35427	0.963895	[]
8_29725001	8	29725001	29775000	0.0212267	13510	0.367579	0.0206307	20621	0.561055	0.00203977	35057	0.953828	[]
5_14675001	5	14675001	14725000	0.0374118	5964	0.162268	0.0140359	27392	0.745279	0.0702967	554	0.0150732	['BRSK1']
7_7925001	7	7925001	7975000	0.0128713	20599	0.560456	0.0137833	27621	0.75151	0.0572497	1234	0.0335746	['STAT1', 'STAT4']
14_675001	14	675001	725000	0.0249191	11228	0.305491	0.0288695	13676	0.372096	0.0411395	3567	0.0970507	['CPPED1']
3_7675001	3	7675001	7725000	0.0919186	419	0.0114001	0.0121024	29345	0.798416	0.0250511	11063	0.301001	['NRXN1']
6_5250001	6	5250001	5300000	0.0131709	20276	0.551668	0.0106495	30743	0.836453	0.0158311	19953	0.54288	[]
15_750001	15	750001	800000	0.0153288	18202	0.495239	0.00432322	35396	0.963052	0.011925	24725	0.672716	['TOP3B', 'PPM1F']
2_50225001	2	50225001	50275000	0.00643117	27793	0.75619	0.0332248	10779	0.293274	0.00949973	27615	0.751347	['SUGCT']
1_41900001	1	41900001	41950000	0.0172895	16473	0.448196	0.0579219	2775	0.075502	0.0350731	5487	0.14929	['ALX1']
7_8425001	7	8425001	8475000	0.0293237	8978	0.244273	0.00263891	36094	0.982043	0.0470056	2397	0.0652174	[]
7_8400001	7	8400001	8450000	0.0242958	11574	0.314905	0.00700083	33769	0.918784	0.0464499	2481	0.0675029	[]
13_12875001	13	12875001	12925000	0.0294737	8906	0.242314	0.0127901	28648	0.779453	0.0128617	23569	0.641264	['GALNT10']
3_106975001	3	106975001	107025000	0.00899409	24821	0.675328	0.0387463	7969	0.21682	0.0114664	25291	0.688116	[]
2_27075001	2	27075001	27125000	0.021308	13461	0.366246	0.0194912	21781	0.592616	0.0124789	24013	0.653344	[]
3_69700001	3	69700001	69750000	0.0265265	10374	0.282255	0.00197	36259	0.986532	0.00960201	27493	0.748027	[]
13_15300001	13	15300001	15350000	0.0520698	2834	0.0771073	0.0260787	15874	0.431899	0.0107774	26092	0.709909	['SPOCK1']
1_42900001	1	42900001	42950000	-0.000847734	35289	0.96014	0.0625031	2159	0.0587419	0.0231524	12577	0.342194	['TMTC3']
1_154125001	1	154125001	154175000	0.0100309	23679	0.644256	0.0141392	27298	0.742722	0.0479836	2240	0.0609457	[]
15_700001	15	700001	750000	0.0191015	15104	0.410948	0.00893951	32253	0.877537	0.00531507	32208	0.876313	['TOP3B']
15_475001	15	475001	525000	0.00160045	33291	0.905779	0.00472738	35176	0.957066	0.010388	26544	0.722207	[]
12_8725001	12	8725001	8775000	0.0145019	18951	0.515617	0.0385924	8032	0.218534	0.0220383	13501	0.367334	['ERC2']
9_18700001	9	18700001	18750000	0.00914957	24636	0.670294	0.0133291	28096	0.764434	0.0142209	21946	0.597105	['NAALADL2']
1_101375001	1	101375001	101425000	0.0267601	10248	0.278827	0.0193517	21917	0.596316	0.0393812	4028	0.109594	[]
3_34100001	3	34100001	34150000	0.0274398	9909	0.269603	0.0284169	14016	0.381346	0.00689744	30576	0.831909	['SMYD3']
14_975001	14	975001	1025000	0.0328906	7487	0.203706	0.0241744	17396	0.473309	0.00724402	30196	0.82157	[]
4_21600001	4	21600001	21650000	0.00496471	29597	0.805273	0.00971807	31575	0.85909	0.00730424	30131	0.819802	[]
4_77425001	4	77425001	77475000	0.0232001	12253	0.333379	0.0113733	30075	0.818278	0.00940726	27716	0.754095	['RAB28']
3_25525001	3	25525001	25575000	0.00460979	30040	0.817326	0.0396204	7588	0.206454	0.0243019	11635	0.316564	['PPM1B']
8_18650001	8	18650001	18700000	-0.00184729	35826	0.974751	0.037426	8554	0.232737	0.0214315	14012	0.381237	['ADGRL4']
6_30625001	6	30625001	30675000	0.0110462	22539	0.613239	0.0217378	19589	0.532976	0.0321562	6753	0.183735	[]
4_69700001	4	69700001	69750000	0.0219415	13044	0.3549	0.0346716	9969	0.271236	0.00344804	33929	0.923138	['TBC1D1']
13_15325001	13	15325001	15375000	0.0337189	7228	0.196659	0.018758	22481	0.611661	0.0112286	25571	0.695734	['SPOCK1']
14_9350001	14	9350001	9400000	0.0499685	3142	0.0854873	0.042241	6606	0.179736	0.00866779	28581	0.77763	['CLEC16A']
2_148225001	2	148225001	148275000	0.0262646	10495	0.285547	0.0126214	28808	0.783806	0.0109945	25834	0.702889	['PSCA']
5_46575001	5	46575001	46625000	0.0424858	4571	0.124367	0.0390342	7841	0.213337	0.0691926	592	0.0161071	['BDKRB1', 'ATG2B']
8_29825001	8	29825001	29875000	0.0138358	19615	0.533683	0.0101797	31161	0.847826	0.00502951	32474	0.88355	[]
15_3450001	15	3450001	3500000	0.00690113	27248	0.741361	0.0335935	10567	0.287506	0.0110661	25738	0.700278	['STX2', 'ADGRD1', 'RAN']
24_6125001	24	6125001	6175000	0.0384219	5634	0.153289	0.0286943	13809	0.375714	0.0243458	11594	0.315449	['PTS', 'BCO2', 'TEX12', 'IL18']
3_98475001	3	98475001	98525000	0.00337994	31430	0.855145	0.0193802	21893	0.595663	0.00851246	28753	0.782309	[]
9_18675001	9	18675001	18725000	0.013472	19969	0.543315	0.0183134	22908	0.623279	0.0185569	16868	0.458943	['NAALADL2']
3_20225001	3	20225001	20275000	0.00692484	27224	0.740708	0.00992163	31416	0.854764	0.0183177	17106	0.465419	['ESRRG']
8_8825001	8	8825001	8875000	0.0160572	17526	0.476846	0.00715854	33661	0.915846	0.0187093	16692	0.454155	[]
9_18400001	9	18400001	18450000	0.012358	21139	0.575148	0.0116613	29775	0.810116	0.0113539	25411	0.691381	[]
1_5350001	1	5350001	5400000	0.0438513	4272	0.116232	0.0312554	12049	0.327828	0.00590015	31610	0.860042	[]
7_15025001	7	15025001	15075000	0.0133578	20078	0.546281	0.0301068	12792	0.348044	0.0272761	9538	0.259509	['SESTD1']
2_143000001	2	143000001	143050000	0.00530028	29165	0.793519	0.026296	15704	0.427273	0.0149604	20997	0.571285	[]
2_143575001	2	143575001	143625000	0.0176061	16202	0.440823	0.0151587	26222	0.713446	0.00747901	29923	0.814143	[]
13_12200001	13	12200001	12250000	0.00245493	32432	0.882407	0.00899404	32210	0.876367	0.00195649	35124	0.955651	['SGCD']
23_5475001	23	5475001	5525000	0.0145969	18862	0.513196	0.0482231	4740	0.128966	0.0213565	14089	0.383332	['AK2', 'AZIN2', 'NDUFS5', 'ENSGALG00000051302', 'MACF1']
1_196600001	1	196600001	196650000	0.0344601	6954	0.189204	0.018686	22550	0.613539	0.0390719	4122	0.112151	['ARHGEF17', 'FCHSD2', 'RPS3', 'SERPINH1']
21_1575001	21	1575001	1625000	0.0577174	2131	0.0579801	0.021989	19367	0.526936	0.0138255	22397	0.609376	[]
1_65650001	1	65650001	65700000	0.0195163	14773	0.401943	0.0146889	26697	0.72637	0.0163055	19461	0.529493	[]
8_18675001	8	18675001	18725000	-0.00184519	35823	0.974669	0.0323796	11310	0.307722	0.0177985	17745	0.482805	['ADGRL4']
1_191200001	1	191200001	191250000	0.0129402	20536	0.558742	0.0294597	13250	0.360505	0.0252436	10939	0.297627	[]
3_7650001	3	7650001	7700000	0.0850011	592	0.0161071	0.014072	27364	0.744518	0.0101202	26918	0.732383	['NRXN1']
3_46275001	3	46275001	46325000	0.0579319	2111	0.0574359	0.0248261	16864	0.458834	0.00228394	34885	0.949148	['UTRN']
15_775001	15	775001	825000	0.0142471	19228	0.523154	0.00290045	36006	0.979648	0.00999826	27068	0.736464	['MAPK3']
2_122325001	2	122325001	122375000	0.0147292	18742	0.509931	0.0231708	18319	0.498422	0.00706737	30397	0.827039	['RALYL']
19_9550001	19	9550001	9600000	0.0411349	4880	0.132775	0.0358939	9343	0.254204	0.0293054	8288	0.225499	['PAFAH1B1']
14_725001	14	725001	775000	0.0217042	13187	0.358791	0.0176678	23556	0.64091	0.0349821	5527	0.150378	['SHISA9']
3_9425001	3	9425001	9475000	0.0153576	18177	0.494558	0.0141202	27325	0.743456	0.0200047	15371	0.418213	['EPCAM', 'FBXO11']
1_30375001	1	30375001	30425000	0.0107002	22942	0.624204	0.0116824	29756	0.809599	0.00481045	32705	0.889835	['TMEM117']
3_98425001	3	98425001	98475000	0.0130923	20367	0.554144	0.0202939	20961	0.570305	0.00418274	33311	0.906323	[]
13_7325001	13	7325001	7375000	0.0395553	5311	0.144501	0.032127	11476	0.312238	0.0042684	33238	0.904337	[]
2_10800001	2	10800001	10850000	0.0117946	21740	0.5915	0.00898534	32217	0.876558	0.0173238	18280	0.497361	['ADARB2']
4_32200001	4	32200001	32250000	0.00152119	33369	0.907901	0.0461358	5358	0.14578	0.0295801	8115	0.220792	['NR3C2']
1_189750001	1	189750001	189800000	0.0187158	15412	0.419329	0.0599914	2482	0.0675301	0.0131054	23267	0.633047	[]
8_24025001	8	24025001	24075000	0.00139825	33469	0.910622	0.0164225	24863	0.676471	0.00511617	32388	0.88121	[]
7_15350001	7	15350001	15400000	0.0478447	3488	0.0949012	0.019006	22260	0.605648	0.0323183	6670	0.181477	['ENSGALG00000051776', 'ENSGALG00000048310', 'PLEKHA3']
5_49025001	5	49025001	49075000	0.00417289	30552	0.831256	0.0120986	29352	0.798607	0.00209566	35018	0.952767	[]
1_158300001	1	158300001	158350000	0.0162306	17384	0.472983	0.00632036	34241	0.931626	0.0433574	3080	0.0838004	['DACH1']
6_11200001	6	11200001	11250000	0.0225886	12641	0.343935	0.0163585	24932	0.678348	0.00768743	29699	0.808048	['MYPN']
4_74375001	4	74375001	74425000	0.0962647	354	0.0096316	0.126561	91	0.00247592	0.00170128	35270	0.959623	['ENSGALG00000040208', 'ENSGALG00000047968']
23_5425001	23	5425001	5475000	0.0148123	18642	0.50721	0.0224547	18926	0.514937	0.0241046	11794	0.32089	['FNDC5', 'HPCA', 'RNF19B', 'AK2']
6_5200001	6	5200001	5250000	0.0106681	22966	0.624857	0.00686436	33880	0.921804	-0.000217429	36082	0.981716	['SFTPA2', 'MBL2']
5_46625001	5	46625001	46675000	0.0111285	22459	0.611063	0.0257797	16099	0.43802	0.0192222	16176	0.440115	['ATG2B', 'GSKIP', 'AK7', 'PAPOLB']
3_98400001	3	98400001	98450000	0.0320095	7835	0.213174	0.0999906	297	0.00808075	0.0221178	13438	0.36562	[]
3_69725001	3	69725001	69775000	0.0338375	7187	0.195543	0.00398319	35552	0.967296	0.0105959	26298	0.715514	[]
1_154150001	1	154150001	154200000	0.0142995	19157	0.521222	0.00959367	31687	0.862137	0.0510096	1835	0.0499265	[]
3_90625001	3	90625001	90675000	0.0048447	29749	0.809408	0.00725094	33594	0.914023	0.00106653	35609	0.968847	[]
8_29575001	8	29575001	29625000	0.0147153	18761	0.510448	0.0112816	30157	0.820509	0.0179431	17557	0.47769	['NEGR1']
4_64425001	4	64425001	64475000	0.0647237	1538	0.0418458	0.0168604	24376	0.66322	0.00375011	33656	0.91571	['DLC1']
3_100575001	3	100575001	100625000	0.0274493	9901	0.269386	0.00816071	32909	0.895386	0.0332548	6219	0.169206	[]
4_81350001	4	81350001	81400000	-0.000708117	35212	0.958045	0.0069299	33830	0.920444	0.0012454	35511	0.966181	[]
3_107000001	3	107000001	107050000	0.00628122	27960	0.760734	0.0477214	4876	0.132666	0.0202684	15109	0.411085	[]
5_53900001	5	53900001	53950000	0.0100404	23666	0.643903	0.0266729	15364	0.418023	0.0366713	4909	0.133564	[]
19_9500001	19	9500001	9550000	0.053339	2639	0.0718017	0.0241074	17451	0.474805	0.0436207	3031	0.0824672	['TNFAIP1', 'MNT']
4_20450001	4	20450001	20500000	0.00796886	25982	0.706916	0.0347469	9922	0.269957	0.0158544	19933	0.542336	[]
2_8375001	2	8375001	8425000	0.0187225	15406	0.419165	0.013157	28259	0.768869	0.0192671	16141	0.439163	[]
11_1325001	11	1325001	1375000	0.00640354	27824	0.757033	0.0133146	28116	0.764978	0.00958158	27520	0.748762	['SLC9A5', 'FHOD1', 'HSD11B2', 'ATP6V0D1']
3_90600001	3	90600001	90650000	0.00477094	29826	0.811504	0.00417703	35467	0.964983	0.00415075	33334	0.906949	[]
1_148175001	1	148175001	148225000	0.00264663	32225	0.876775	0.00435437	35383	0.962698	0.00559648	31918	0.868422	['ENSGALG00000049165']
3_78575001	3	78575001	78625000	0.00320329	31646	0.861022	0.00470917	35187	0.957365	-0.000464814	36165	0.983975	[]
2_94400001	2	94400001	94450000	0.0560373	2319	0.0630952	0.039573	7614	0.207161	0.00142963	35434	0.964086	[]
8_29850001	8	29850001	29900000	0.0154493	18095	0.492327	0.0117111	29735	0.809028	0.00786168	29494	0.80247	[]
2_16875001	2	16875001	16925000	0.0243585	11537	0.313898	0.0430835	6322	0.172008	0.013784	22448	0.610763	['ARHGAP21']
15_800001	15	800001	850000	0.0232579	12221	0.332508	0.00380735	35641	0.969718	0.0115441	25207	0.68583	['MAPK3', 'YPEL1']
3_46250001	3	46250001	46300000	0.0404675	5063	0.137754	0.0238801	17655	0.480356	0.00876284	28477	0.7748	['UTRN']
20_2775001	20	2775001	2825000	0.00406323	30673	0.834549	0.0386261	8017	0.218126	0.0407792	3668	0.0997987	[]
7_22775001	7	22775001	22825000	0.00776358	26222	0.713446	0.0357332	9425	0.256435	0.0438853	2976	0.0809708	[]
8_29750001	8	29750001	29800000	0.0162658	17353	0.472139	0.0176371	23592	0.641889	0.00119299	35536	0.966861	[]
1_42925001	1	42925001	42975000	-0.000810049	35272	0.959678	0.0564442	3003	0.0817054	0.0228606	12813	0.348615	['TMTC3']
14_1075001	14	1075001	1125000	0.0313961	8063	0.219377	0.0169448	24296	0.661044	0.0176709	17898	0.486967	['ERCC4', 'ENSGALG00000050631']
7_22850001	7	22850001	22900000	0.00797595	25972	0.706644	0.0417293	6807	0.185204	0.0495901	2007	0.0546063	[]
2_58550001	2	58550001	58600000	0.0134384	19997	0.544077	0.023892	17640	0.479948	0.0168715	18782	0.511019	['prl']
2_66525001	2	66525001	66575000	0.0353536	6634	0.180497	0.0118674	29599	0.805327	0.0238883	11965	0.325543	['EXOC2']
1_100275001	1	100275001	100325000	0.00675314	27414	0.745878	0.0202113	21039	0.572427	0.00323118	34114	0.928171	[]
2_73050001	2	73050001	73100000	-0.00283196	36192	0.984709	0.0129143	28520	0.77597	0.00783588	29531	0.803477	['ENSGALG00000012941']
8_29775001	8	29775001	29825000	0.0114975	22066	0.60037	0.0144314	26981	0.734097	0.00241101	34784	0.9464	[]
1_148700001	1	148700001	148750000	-0.000568402	35108	0.955216	0.0167755	24466	0.665669	0.00811579	29206	0.794635	[]
3_21000001	3	21000001	21050000	0.183992	6	0.000163248	0.105565	224	0.00609457	0.013465	22801	0.620368	['KCNK2']
10_17400001	10	17400001	17450000	0.0117341	21817	0.593595	0.0161739	25118	0.683409	0.0190719	16324	0.444142	['MEF2A']
6_8150001	6	8150001	8200000	0.00586123	28465	0.774474	0.0419126	6733	0.183191	0.0575955	1200	0.0326495	[]
2_100375001	2	100375001	100425000	0.0239084	11803	0.321135	0.00417586	35468	0.965011	0.0131614	23207	0.631414	[]
15_3475001	15	3475001	3525000	0.00437464	30314	0.824781	0.0309647	12251	0.333324	0.0138327	22391	0.609213	['STX2', 'RAN', 'RIMBP2']
11_9800001	11	9800001	9850000	0.00709453	27006	0.734777	0.00509828	34961	0.951216	0.025535	10730	0.291941	['ENSGALG00000049995', 'ENSGALG00000049455', 'ENSGALG00000004630']
1_5325001	1	5325001	5375000	0.0425695	4560	0.124068	0.0313616	11985	0.326087	0.00532923	32190	0.875823	[]
3_107725001	3	107725001	107775000	0.00559558	28812	0.783915	0.0153451	26013	0.70776	0.0218791	13632	0.370898	['ENSGALG00000050313', 'ENSGALG00000050553']
19_375001	19	375001	425000	0.00536516	29080	0.791206	0.0269687	15116	0.411275	0.0157588	20034	0.545084	['MLXIPL', 'ENSGALG00000042819', 'ANGPT1L', 'BAZ1B']
4_28125001	4	28125001	28175000	0.0178712	15997	0.435245	0.0159691	25365	0.690129	0.0680427	629	0.0171138	[]
3_62575001	3	62575001	62625000	0.050869	3006	0.081787	0.00389328	35595	0.968466	0.0244962	11458	0.311748	['MAN1A1']
1_3850001	1	3850001	3900000	0.0245626	11425	0.310851	0.0102665	31092	0.845949	0.0297967	7996	0.217555	[]
4_38350001	4	38350001	38400000	0.00566978	28712	0.781194	0.0125045	28934	0.787234	0.0204331	14961	0.407058	['GIMD1', 'AIMP1']
4_63775001	4	63775001	63825000	0.0273933	9934	0.270284	0.057568	2830	0.0769984	0.00255903	34655	0.942891	[]
7_8225001	7	8225001	8275000	-0.000385062	34984	0.951842	0.00866546	32492	0.88404	0.00433911	33176	0.90265	['TMEFF2']
13_8400001	13	8400001	8450000	0.000261792	34513	0.939027	0.0159106	25425	0.691761	0.0010486	35620	0.969146	['ATP10B']
4_38325001	4	38325001	38375000	0.00685048	27302	0.742831	0.0119149	29543	0.803804	0.0188995	16494	0.448767	[]
4_31800001	4	31800001	31850000	0.0483077	3401	0.0925341	0.059881	2501	0.068047	0.00728646	30154	0.820428	[]
4_77625001	4	77625001	77675000	0.0533006	2644	0.0719377	0.01995	21308	0.579746	0.00783754	29529	0.803423	[]
1_8325001	1	8325001	8375000	0.011237	22359	0.608342	0.0251512	16602	0.451706	0.00931062	27836	0.75736	[]
8_29600001	8	29600001	29650000	0.0129639	20513	0.558116	0.0150296	26355	0.717065	0.0128939	23531	0.64023	['NEGR1']
1_57900001	1	57900001	57950000	0.0190268	15156	0.412363	0.025278	16488	0.448604	0.0228047	12854	0.349731	[]
18_1050001	18	1050001	1100000	0.0064168	27810	0.756652	0.0248554	16826	0.457801	0.0132035	23159	0.630108	['ELAC2', 'ENSGALG00000048369', 'ENSGALG00000049799', 'ENSGALG00000054129', 'ENSGALG00000052859']
4_58700001	4	58700001	58750000	0.0710786	1146	0.0311803	0.0676943	1622	0.0441313	0.0182012	17264	0.469718	['UNC5C']
7_15375001	7	15375001	15425000	0.0716122	1119	0.0304457	0.0269509	15137	0.411846	0.0425815	3237	0.088072	['ENSGALG00000048310', 'PLEKHA3', 'ENSGALG00000009149', 'ENSGALG00000047956', 'PJVK']
8_24675001	8	24675001	24725000	0.0395666	5309	0.144447	0.0182282	23004	0.625891	0.0414201	3500	0.0952277	['ZFYVE9', 'CC2D1B']
2_22400001	2	22400001	22450000	0.0115092	22048	0.59988	0.00776404	33219	0.90382	0.0167892	18883	0.513767	['AKAP9']
1_23050001	1	23050001	23100000	0.0438431	4274	0.116287	0.0691517	1486	0.040431	0.0114507	25313	0.688714	['PTPRZ1']
15_900001	15	900001	950000	0.00354652	31278	0.851009	0.00198865	36256	0.98645	0.0053909	32119	0.873891	['PPIL2', 'HIRA']
4_81600001	4	81600001	81650000	0.0136122	19835	0.539669	0.0349057	9842	0.26778	0.00318681	34147	0.929069	['ENSGALG00000015609']
1_165925001	1	165925001	165975000	0.0566619	2242	0.0610002	0.0245002	17122	0.465854	0.0014916	35391	0.962916	[]
4_64400001	4	64400001	64450000	0.0171613	16583	0.451189	0.0126628	28765	0.782636	0.00365555	33743	0.918077	['DLC1']
7_10950001	7	10950001	11000000	0.071966	1101	0.0299559	0.020909	20367	0.554144	0.00860767	28641	0.779262	[]
1_174650001	1	174650001	174700000	0.0166682	16994	0.462371	0.0350034	9775	0.265957	0.0161011	19669	0.535153	['NBEA']
7_8450001	7	8450001	8500000	0.0290707	9085	0.247184	2.32522e-05	36519	0.993606	0.0439658	2952	0.0803178	[]
7_6975001	7	6975001	7025000	0.0121404	21367	0.581352	0.0133829	28040	0.76291	0.0366884	4903	0.1334	['DIP2A', 'ENSGALG00000050048']
7_12750001	7	12750001	12800000	0.0666941	1404	0.0381999	0.0488077	4595	0.12502	0.0107524	26136	0.711106	['PARD3B']
7_7125001	7	7125001	7175000	0.0114921	22074	0.600588	0.0130038	28431	0.773548	0.0399605	3891	0.105866	['PCNT', 'C21orf58', 'KMO']
4_81575001	4	81575001	81625000	0.00789106	26071	0.709338	0.0164643	24813	0.67511	0.00366188	33738	0.917941	['ADRA2C', 'ENSGALG00000015609']
3_69925001	3	69925001	69975000	0.0145847	18871	0.513441	0.00376739	35657	0.970153	0.0332169	6240	0.169777	[]
24_6075001	24	6075001	6125000	0.0141752	19300	0.525113	0.00778527	33199	0.903276	0.026799	9855	0.268134	[]
3_45450001	3	45450001	45500000	0.00758209	26437	0.719296	0.0204871	20770	0.565109	0.00222624	34926	0.950264	['ENSGALG00000028886', 'ENSGALG00000004293']
10_17425001	10	17425001	17475000	0.011704	21853	0.594575	0.0186775	22562	0.613865	0.0211733	14253	0.387795	['MEF2A']
12_2525001	12	2525001	2575000	0.00784408	26126	0.710834	0.00614174	34366	0.935027	0.0197838	15604	0.424552	['DOCK3']
18_7075001	18	7075001	7125000	0.0807567	724	0.0196985	0.0379576	8329	0.226615	0.0170744	18555	0.504843	['ENSGALG00000026816']
1_154300001	1	154300001	154350000	0.000470431	34351	0.934619	0.00550682	34758	0.945693	0.00851821	28745	0.782092	[]
10_18350001	10	18350001	18400000	0.0190908	15113	0.411193	0.0113068	30137	0.819965	0.0262382	10241	0.278636	['IGDCC3', 'IGDCC4']
4_77650001	4	77650001	77700000	0.0634932	1629	0.0443217	0.0269091	15173	0.412826	0.0105613	26341	0.716684	[]
2_55125001	2	55125001	55175000	0.0118615	21672	0.58965	0.0204588	20791	0.56568	0.0138969	22310	0.607009	['TNS3']
1_197250001	1	197250001	197300000	0.0810337	713	0.0193992	0.159945	17	0.000462535	0.0177857	17767	0.483403	['ENSGALG00000053623', 'OR52R1', 'OR51M1', 'HBE', 'HBBA', 'ENSGALG00000052767', 'HBE1', 'HBBR']
7_8475001	7	8475001	8525000	0.0417572	4751	0.129265	0.00227093	36192	0.984709	0.0447753	2800	0.0761822	[]
2_111450001	2	111450001	111500000	0.041289	4847	0.131877	0.0372429	8642	0.235131	0.00484439	32667	0.888801	[]
2_128700001	2	128700001	128750000	0.0120031	21514	0.585351	0.0650164	1871	0.050906	0.0356048	5291	0.143957	['ENSGALG00000051990']
1_148500001	1	148500001	148550000	0.000575037	34260	0.932143	0.00889854	32298	0.878761	0.00463784	32881	0.894624	[]
4_28175001	4	28175001	28225000	0.0578443	2116	0.057572	0.0136435	27765	0.755428	0.0452464	2704	0.0735702	[]
2_95100001	2	95100001	95150000	0.00207763	32821	0.892991	0.0108928	30511	0.830141	0.00350705	33877	0.921723	['CDH19']
1_49425001	1	49425001	49475000	0.0250394	11158	0.303586	0.0585416	2696	0.0733526	0.0466226	2447	0.0665778	['PHETA2', 'NAGA', 'WBP2NL', 'SEPTIN3', 'ENSGALG00000049127', 'CENPM']
4_56825001	4	56825001	56875000	0.0382643	5684	0.15465	0.00910439	32121	0.873946	0.0162856	19473	0.52982	['ANK2']
4_28150001	4	28150001	28200000	0.044059	4225	0.114953	0.0129001	28536	0.776405	0.0452464	2705	0.0735974	[]
15_675001	15	675001	725000	0.015476	18073	0.491729	0.00500848	35017	0.95274	0.0042861	33222	0.903902	['SDF2L1']
2_78850001	2	78850001	78900000	0.00904166	24764	0.673777	0.00951359	31756	0.864015	0.0132538	23080	0.627959	['SEMA5A']
9_18725001	9	18725001	18775000	0.0130548	20414	0.555423	0.00993774	31394	0.854166	0.00599392	31516	0.857485	['NAALADL2']
5_7675001	5	7675001	7725000	0.00325185	31579	0.859199	0.0158541	25480	0.693258	0.00436356	33153	0.902024	['OVCH2', 'FAR1']
12_8750001	12	8750001	8800000	0.0231241	12298	0.334603	0.0336272	10549	0.287016	0.0251187	11029	0.300076	['CCDC66', 'TASOR']
2_115925001	2	115925001	115975000	0.00342025	31391	0.854084	0.0041377	35486	0.9655	0.000532574	35838	0.975078	['C8orf34']
4_26900001	4	26900001	26950000	0.0410065	4914	0.1337	0.0191364	22131	0.602139	0.00800996	29322	0.797791	['PCDH10']
13_10425001	13	10425001	10475000	0.0230946	12315	0.335066	0.0276016	14641	0.398351	0.0132382	23098	0.628449	[]
1_165900001	1	165900001	165950000	0.0507366	3028	0.0823856	0.0272751	14875	0.404718	0.00193051	35149	0.956331	[]
8_29550001	8	29550001	29600000	0.0172953	16467	0.448033	0.00936025	31897	0.867851	0.020736	14655	0.398732	['NEGR1']
3_60925001	3	60925001	60975000	0.0371614	6044	0.164445	0.0206665	20599	0.560456	0.00210496	35008	0.952495	['ENSGALG00000014848']
2_44075001	2	44075001	44125000	-0.000489371	35059	0.953883	0.0125265	28907	0.786499	0.00911502	28050	0.763182	['ENSGALG00000030855']
3_20975001	3	20975001	21025000	0.179858	9	0.000244871	0.101313	281	0.00764543	0.0138976	22309	0.606982	['KCNK2']
12_8700001	12	8700001	8750000	0.000469345	34353	0.934674	0.0336766	10519	0.2862	0.0195192	15885	0.432198	['ERC2']
3_78600001	3	78600001	78650000	0.0021637	32727	0.890434	0.00583414	34558	0.940251	0.0153098	20598	0.560429	[]
4_79175001	4	79175001	79225000	0.00310547	31760	0.864124	0.0148745	26492	0.720792	0.0221723	13391	0.364341	['EVC', 'CRMP1']
25_400001	25	400001	450000	0.0517089	2886	0.0785221	0.0613273	2297	0.0624966	0.0373003	4684	0.127442	['TUFT1', 'SNX27', 'CELF3', 'MRPL9', 'TDRKH']
1_174625001	1	174625001	174675000	0.0134771	19962	0.543125	0.0321277	11474	0.312184	0.0186987	16702	0.454427	['NBEA']
2_122400001	2	122400001	122450000	0.0356677	6531	0.177695	0.0171055	24124	0.656364	0.0305859	7558	0.205637	['RALYL']
13_7350001	13	7350001	7400000	0.027125	10047	0.273358	0.0548867	3308	0.0900038	0.00710288	30352	0.825815	[]
4_77400001	4	77400001	77450000	0.0190832	15115	0.411248	0.0086116	32538	0.885291	0.00960431	27490	0.747946	['ENSGALG00000026470', 'NKX3-2', 'RAB28']
10_13800001	10	13800001	13850000	0.0557881	2348	0.0638842	0.0259363	15980	0.434783	0.0169082	18745	0.510013	['NTRK3']
3_48525001	3	48525001	48575000	0.00588435	28432	0.773576	0.0198538	21410	0.582522	0.0201855	15187	0.413207	['IYD']
15_500001	15	500001	550000	0.00154162	33352	0.907439	0.005335	34856	0.948359	0.0112368	25563	0.695516	['HIC2']
2_12950001	2	12950001	13000000	0.0401651	5145	0.139985	0.0332471	10767	0.292948	0.00858366	28666	0.779942	['CCNY']
4_87700001	4	87700001	87750000	0.0423512	4605	0.125292	0.024446	17163	0.46697	0.0650675	761	0.0207052	['CTNNA2']
2_66550001	2	66550001	66600000	-0.0055631	36545	0.994314	0.00983563	31482	0.85656	0.0252336	10952	0.297981	['EXOC2']
14_1175001	14	1175001	1225000	0.0146283	18841	0.512624	0.0228595	18582	0.505578	0.0576441	1197	0.0325679	['PARN']
3_100075001	3	100075001	100125000	0.00686899	27280	0.742232	0.00837556	32716	0.890134	0.0126235	23857	0.649099	['VSNL1']
1_137450001	1	137450001	137500000	0.0196019	14711	0.400256	0.0298905	12956	0.352506	0.0309478	7362	0.200305	['SULT1C3', 'GCC2']
2_148125001	2	148125001	148175000	0.00370792	31084	0.845731	0.0372708	8627	0.234723	0.0240923	11801	0.321081	[]
23_5400001	23	5400001	5450000	0.00864744	25196	0.685531	0.01161	29834	0.811721	0.00406379	33406	0.908908	['KIAA1522', 'YARS', 'FNDC5', 'HPCA', 'RNF19B']
1_174250001	1	174250001	174300000	0.00429314	30414	0.827502	0.0313353	11998	0.326441	0.00525538	32264	0.877836	['DCLK1']
7_15400001	7	15400001	15450000	0.0912531	437	0.0118899	0.0302269	12716	0.345976	0.0497638	1980	0.0538717	['PLEKHA3', 'ENSGALG00000009149', 'ENSGALG00000047956', 'PJVK', 'OSBPL6']
3_69625001	3	69625001	69675000	0.00201277	32883	0.894678	0.00480043	35134	0.955923	0.00536421	32153	0.874816	[]
1_43875001	1	43875001	43925000	-0.00106268	35431	0.964004	0.0147026	26678	0.725853	0.0162098	19566	0.53235	[]
4_31825001	4	31825001	31875000	0.0557489	2350	0.0639386	0.0499858	4317	0.117457	0.00716744	30279	0.823829	[]
25_225001	25	225001	275000	0.0826647	654	0.017794	0.0739896	1134	0.0308538	0.0133098	23006	0.625945	['PRUNE1', 'CDC42SE1', 'MLLT11', 'GABPB2', 'SEMA6C', 'SCNM1', 'TMOD4', 'VPS72', 'PIP5K1A']
2_45800001	2	45800001	45850000	0.0167859	16901	0.459841	0.0170828	24143	0.656881	0.0113693	25394	0.690918	['DCLK3']
15_875001	15	875001	925000	0.00661991	27580	0.750395	0.00229704	36184	0.984491	0.00408605	33388	0.908418	['PPIL2']
2_148150001	2	148150001	148200000	0.00371836	31073	0.845432	0.0356179	9477	0.257849	0.0247323	11278	0.306851	[]
6_16125001	6	16125001	16175000	-0.0024756	36070	0.98139	0.0119646	29482	0.802144	0.00820809	29095	0.791615	['ADK']
3_65200001	3	65200001	65250000	0.00971903	24018	0.65348	0.0181749	23058	0.62736	0.0290149	8450	0.229907	[]
3_56625001	3	56625001	56675000	0.0599149	1918	0.0521848	0.0423433	6571	0.178783	0.0194267	15958	0.434184	['EYA4', 'ENSGALG00000053921']
2_12900001	2	12900001	12950000	0.0499378	3148	0.0856505	0.0591286	2597	0.070659	0.00498022	32522	0.884856	['CCNY']
15_1675001	15	1675001	1725000	0.0295973	8853	0.240872	0.0140353	27393	0.745307	0.0155307	20314	0.552702	['ZDHHC8', 'PGAM5', 'ANKLE2']
2_10775001	2	10775001	10825000	0.0124203	21076	0.573434	0.00963844	31656	0.861294	0.00918567	27966	0.760897	['ADARB2']
3_80225001	3	80225001	80275000	0.0574457	2154	0.0586059	0.0182173	23015	0.62619	0.0318373	6907	0.187925	[]
11_7550001	11	7550001	7600000	0.0227652	12527	0.340834	0.0243827	17221	0.468548	0.047409	2325	0.0632584	['PHKB', 'ITFG1']
2_12875001	2	12875001	12925000	0.048236	3414	0.0928878	0.0494509	4445	0.120939	0.00397222	33483	0.911003	['CCNY']
7_6225001	7	6225001	6275000	0.0255679	10873	0.295832	0.0102579	31096	0.846058	0.0211581	14264	0.388094	['HDAC4']
2_93800001	2	93800001	93850000	0.00232838	32556	0.885781	0.0776273	960	0.0261196	0.0266524	9941	0.270474	['DOK6']
1_17275001	1	17275001	17325000	0.0232178	12244	0.333134	0.0163565	24936	0.678457	0.0234153	12331	0.335501	['TAFA5', 'ENSGALG00000048222']
6_21725001	6	21725001	21775000	0.000319206	34459	0.937558	0.0509877	4088	0.111226	0.0564452	1278	0.0347717	['IDE']
19_9925001	19	9925001	9975000	0.0233444	12162	0.330903	0.0208839	20398	0.554987	-8.57296e-05	36045	0.98071	['SLC13A5', 'MED31', 'TXNDC17', 'KIAA0753', 'PITPNM3']
1_148950001	1	148950001	149000000	0.00342746	31385	0.853921	0.0222289	19139	0.520732	0.0105882	26309	0.715813	[]
2_100400001	2	100400001	100450000	0.0232036	12250	0.333297	0.00368393	35697	0.971241	0.0132293	23116	0.628938	[]
3_69600001	3	69600001	69650000	0.00555586	28859	0.785193	0.00766884	33298	0.905969	0.00484777	32664	0.88872	[]
1_148225001	1	148225001	148275000	0.0180114	15902	0.43266	0.014656	26730	0.727268	0.0366562	4911	0.133618	['ENSGALG00000049165']
4_20375001	4	20375001	20425000	0.0178869	15986	0.434946	0.0286978	13804	0.375578	0.019324	16079	0.437476	['ENSGALG00000009272', 'LRAT', 'RBM46']
4_52875001	4	52875001	52925000	0.00494542	29620	0.805899	0.013348	28077	0.763917	0.0306466	7531	0.204903	['ANKRD50']
9_18850001	9	18850001	18900000	0.00653334	27679	0.753088	0.0183258	22899	0.623034	0.0201177	15259	0.415166	['NLGN1']
18_1075001	18	1075001	1125000	0.00743337	26616	0.724166	0.0250471	16689	0.454073	0.00551861	32006	0.870817	['ENSGALG00000049799', 'ENSGALG00000054129', 'ENSGALG00000052859', 'ENSGALG00000001111']
2_142000001	2	142000001	142050000	0.0131261	20334	0.553246	0.0170172	24216	0.658867	0.00788417	29473	0.801899	['NDRG1']
7_30250001	7	30250001	30300000	-0.00266314	36152	0.983621	0.00775394	33229	0.904092	0.00795729	29378	0.799314	['ENSGALG00000012187']
3_1525001	3	1525001	1575000	0.0139338	19536	0.531534	0.0273055	14853	0.404119	0.0766256	376	0.0102302	[]
2_93825001	2	93825001	93875000	0.0199683	14447	0.393073	0.013246	28180	0.766719	0.00801114	29320	0.797736	['DOK6']
7_15200001	7	15200001	15250000	0.0582668	2072	0.0563748	0.0229057	18541	0.504462	0.0351223	5461	0.148582	['ENSGALG00000051229']
2_97250001	2	97250001	97300000	0.0117941	21742	0.591555	0.00816359	32906	0.895304	0.00457636	32956	0.896664	['CIDEA', 'IMPA2']
6_5550001	6	5550001	5600000	0.011476	22090	0.601023	0.015474	25884	0.70425	0.0163132	19451	0.529221	['RET']
1_8350001	1	8350001	8400000	-0.000324288	34927	0.950291	0.0219925	19365	0.526881	0.00292966	34362	0.934919	[]
2_1200001	2	1200001	1250000	0.00742014	26630	0.724547	0.0102114	31139	0.847228	0.00223998	34913	0.94991	['AQP1', 'GHRHR']
4_52850001	4	52850001	52900000	0.00405283	30688	0.834957	0.0144397	26973	0.733879	0.0300702	7838	0.213256	['ANKRD50']
1_196625001	1	196625001	196675000	0.0358626	6476	0.176199	0.0246527	16992	0.462317	0.0332297	6229	0.169478	['RPS3', 'SERPINH1']
2_143050001	2	143050001	143100000	0.0407845	4983	0.135577	0.0135732	27835	0.757333	0.0796927	307	0.00835283	[]
2_72925001	2	72925001	72975000	-6.55914e-05	34753	0.945557	0.00116701	36412	0.990695	0.00300379	34311	0.933531	[]
1_11500001	1	11500001	11550000	0.02024	14244	0.38755	0.0227405	18688	0.508462	0.027322	9514	0.258856	['GNAI1']
5_37700001	5	37700001	37750000	-0.00259467	36125	0.982886	0.0179923	23264	0.632965	0.0076287	29764	0.809817	[]
14_750001	14	750001	800000	0.0106665	22967	0.624884	0.0165456	24723	0.672661	0.0391441	4093	0.111362	['SHISA9']
10_8450001	10	8450001	8500000	0.00824643	25659	0.698128	0.0324963	11234	0.305654	0.0326672	6512	0.177178	['RAB27A', 'RSL24D1']
4_78675001	4	78675001	78725000	0.0390309	5456	0.148446	0.0510695	4064	0.110573	0.00360864	33792	0.91941	[]
1_30350001	1	30350001	30400000	0.0211918	13539	0.368368	0.0121194	29331	0.798036	0.0111302	25669	0.6984	['TMEM117']
8_24700001	8	24700001	24750000	0.0209527	13716	0.373184	0.0115458	29894	0.813354	0.0320592	6788	0.184687	['CC2D1B', 'ORC1', 'PRPF38A']
2_21200001	2	21200001	21250000	0.00859083	25268	0.68749	0.0179612	23304	0.634053	0.0267152	9905	0.269494	['ZNF804B']
5_1300001	5	1300001	1350000	0.00631497	27928	0.759863	0.0147034	26675	0.725771	0.0092479	27896	0.758992	['LUZP2']
3_64250001	3	64250001	64300000	0.0200829	14366	0.390869	0.0405979	7236	0.196877	-0.00184051	36420	0.990913	[]
1_170925001	1	170925001	170975000	0.038555	5584	0.151929	0.0357819	9401	0.255782	0.00517731	32331	0.879659	[]
1_17300001	1	17300001	17350000	0.0228228	12493	0.339909	0.0143306	27081	0.736818	0.0219573	13578	0.369429	['TAFA5']
19_9375001	19	9375001	9425000	0.035875	6468	0.175981	0.0359762	9289	0.252734	0.03822	4384	0.11928	['LYRM9', 'NLK']
6_3575001	6	3575001	3625000	0.0435795	4338	0.118028	0.0263626	15651	0.425831	0.0045781	32954	0.89661	['OGDHL']
1_127775001	1	127775001	127825000	0.03624	6349	0.172743	0.00884732	32336	0.879795	0.0149555	21006	0.57153	['STS']
4_25875001	4	25875001	25925000	0.0141743	19302	0.525167	0.0236108	17885	0.486614	0.0207121	14683	0.399494	[]
3_94150001	3	94150001	94200000	0.0442064	4203	0.114355	0.0125983	28832	0.784459	0.021895	13620	0.370572	[]
2_50175001	2	50175001	50225000	0.0341301	7079	0.192605	0.0347937	9896	0.26925	0.0196528	15749	0.428498	['SUGCT']
3_55725001	3	55725001	55775000	0.00286209	31998	0.870599	0.0302003	12736	0.34652	0.0153316	20570	0.559667	['AHI1']
1_45500001	1	45500001	45550000	0.033488	7299	0.198591	0.052872	3668	0.0997987	0.0444764	2860	0.0778147	['VEZT']
4_72875001	4	72875001	72925000	0.0205756	13982	0.380421	0.0179075	23347	0.635223	0.0297218	8037	0.21867	[]
8_16500001	8	16500001	16550000	0.0261709	10532	0.286554	0.0184381	22784	0.619905	0.00676628	30715	0.835691	['ENSGALG00000006864']
4_76950001	4	76950001	77000000	0.0593885	1970	0.0535996	0.0338753	10406	0.283126	0.00921171	27935	0.760053	[]
15_550001	15	550001	600000	0.000380182	34413	0.936306	0.00904112	32173	0.875361	0.0040913	33382	0.908255	['HIC2']
1_42125001	1	42125001	42175000	0.00017668	34575	0.940714	0.036132	9203	0.250395	0.0322288	6724	0.182946	['RASSF9']
6_5575001	6	5575001	5625000	0.0171505	16592	0.451434	0.0178301	23424	0.637318	0.0114461	25319	0.688877	['RET']
2_45775001	2	45775001	45825000	0.029332	8973	0.244137	0.0252405	16533	0.449829	0.0196832	15719	0.427681	[]
7_7825001	7	7825001	7875000	0.0201089	14350	0.390434	0.0163576	24934	0.678402	0.0420716	3355	0.0912826	['GLS2']
3_2925001	3	2925001	2975000	0.0176009	16207	0.440959	0.0292863	13367	0.363688	0.0567228	1261	0.0343092	['ACYP2', 'PSME4']
2_27100001	2	27100001	27150000	0.0214403	13367	0.363688	0.015959	25378	0.690483	0.00831346	28977	0.788404	[]
1_136900001	1	136900001	136950000	0.0142819	19178	0.521794	0.0238015	17728	0.482342	0.0212723	14175	0.385672	['ENSGALG00000016802']
9_18825001	9	18825001	18875000	0.00677379	27383	0.745035	0.0188516	22395	0.609321	0.0288653	8538	0.232301	[]
6_3550001	6	3550001	3600000	0.0512161	2954	0.0803722	0.0336708	10523	0.286309	0.00488083	32628	0.88774	['PARG', 'OGDHL']
4_21575001	4	21575001	21625000	0.0271964	10008	0.272297	0.00873016	32440	0.882625	0.0158696	19913	0.541791	[]
2_45050001	2	45050001	45100000	0.046617	3723	0.101295	0.0407867	7161	0.194836	0.041891	3399	0.0924797	[]
5_7100001	5	7100001	7150000	0.0227388	12546	0.341351	0.0364909	9016	0.245307	0.0178735	17644	0.480057	['KIAA1549L']
1_23025001	1	23025001	23075000	0.103084	245	0.00666594	0.10917	195	0.00530554	0.0110214	25798	0.70191	['AASS', 'PTPRZ1']
7_7100001	7	7100001	7150000	0.0119567	21558	0.586548	0.0132451	28181	0.766746	0.0350904	5479	0.149072	['PCNT']
6_15025001	6	15025001	15075000	0.00246864	32418	0.882026	0.0159062	25430	0.691897	-0.00107716	36297	0.987566	['LRMDA']
4_52825001	4	52825001	52875000	0.00281573	32050	0.872014	0.0155025	25852	0.703379	0.0272915	9528	0.259237	['ANKRD50']
1_132225001	1	132225001	132275000	0.0504777	3055	0.0831202	0.019943	21318	0.580019	0.0149722	20980	0.570822	['GABRG3']
3_77625001	3	77625001	77675000	0.0250194	11166	0.303804	0.0228406	18590	0.505795	0.0269503	9760	0.265549	['SNAP91']
9_18800001	9	18800001	18850000	0.00697935	27141	0.73845	0.0185276	22707	0.61781	0.0307616	7467	0.203162	['NAALADL2']
14_4025001	14	4025001	4075000	0.0044426	30244	0.822876	0.0334087	10671	0.290336	0.0259521	10440	0.284051	['SDK1']
13_12125001	13	12125001	12175000	0.0257839	10742	0.292268	0.0158794	25459	0.692687	0.00692515	30546	0.831093	['ENSGALG00000052571', 'ENSGALG00000052624', 'ENSGALG00000003857', 'HAVCR1', 'MED7', 'TIMD4']
2_30650001	2	30650001	30700000	0.0203489	14159	0.385237	0.0217069	19619	0.533792	0.0111234	25679	0.698672	['RAPGEF5']
18_1025001	18	1025001	1075000	0.0101266	23570	0.641291	0.0229236	18518	0.503836	0.0178454	17690	0.481308	['MYOCD', 'ELAC2', 'ENSGALG00000048369', 'ENSGALG00000049799']
2_141975001	2	141975001	142025000	0.0109585	22631	0.615743	0.0188754	22376	0.608804	0.00856397	28688	0.780541	['NDRG1']
1_162500001	1	162500001	162550000	0.0346709	6883	0.187272	0.0245077	17114	0.465636	0.00308816	34237	0.931518	[]
3_3100001	3	3100001	3150000	0.0320211	7828	0.212984	0.0485035	4675	0.127197	0.0133334	22981	0.625265	['TPCN3', 'BUB1', 'BCL2L11']
3_97425001	3	97425001	97475000	0.0155205	18032	0.490613	0.0113877	30053	0.81768	0.0146913	21337	0.580535	['LPIN1']
4_46525001	4	46525001	46575000	0.0354709	6592	0.179355	0.0147533	26620	0.724275	0.0262806	10211	0.27782	[]
20_10175001	20	10175001	10225000	0.0222335	12852	0.349676	0.0288189	13721	0.37332	0.00905708	28104	0.764651	['NOL4L']
19_9475001	19	9475001	9525000	0.0536064	2607	0.0709311	0.0216999	19629	0.534064	0.0472687	2344	0.0637754	['TNFAIP1', 'MNT']
3_56600001	3	56600001	56650000	0.0625617	1689	0.0459542	0.0355369	9514	0.258856	0.0224754	13137	0.35743	['EYA4', 'ENSGALG00000053921']
1_55850001	1	55850001	55900000	0.0427384	4524	0.123089	0.0276414	14609	0.397481	0.0068643	30624	0.833215	['TBXAS1']
19_400001	19	400001	450000	0.00824483	25662	0.69821	0.0309495	12264	0.333678	0.0211779	14250	0.387713	['ENSGALG00000042819', 'BAZ1B']
3_1100001	3	1100001	1150000	0.0470154	3642	0.0990913	0.0122429	29211	0.794771	0.00966984	27418	0.745987	[]
2_25550001	2	25550001	25600000	0.0181685	15789	0.429586	0.0170802	24150	0.657071	0.00627738	31241	0.850003	[]
2_12925001	2	12925001	12975000	0.0404636	5065	0.137808	0.0374165	8557	0.232818	0.00511676	32387	0.881183	['CCNY']
3_69850001	3	69850001	69900000	0.00533136	29124	0.792404	0.00739034	33490	0.911193	0.00538639	32127	0.874109	['ENSGALG00000053213']
4_87725001	4	87725001	87775000	0.0390026	5465	0.148691	0.00484134	35107	0.955189	0.0652272	753	0.0204876	['CTNNA2']
13_12150001	13	12150001	12200000	0.027321	9969	0.271236	0.0173617	23866	0.649344	0.00650482	30998	0.843391	['HAVCR1', 'MED7', 'TIMD4']
3_91825001	3	91825001	91875000	0.0345845	6915	0.188143	0.0136606	27751	0.755047	0.0186123	16799	0.457066	[]
1_30400001	1	30400001	30450000	0.0201885	14288	0.388747	0.0205416	20710	0.563476	0.00917383	27985	0.761414	['TMEM117']
8_24725001	8	24725001	24775000	0.0170647	16664	0.453393	0.0102068	31141	0.847282	0.030646	7532	0.20493	['CC2D1B', 'ORC1', 'PRPF38A', 'TUT4']
7_8325001	7	8325001	8375000	0.0816639	694	0.0188823	0.00415937	35474	0.965174	0.066881	674	0.0183381	['TMEFF2']
4_63950001	4	63950001	64000000	0.00294921	31914	0.868314	0.0415337	6877	0.187109	0.0205302	14856	0.404201	['SGCZ']
1_179275001	1	179275001	179325000	0.00808333	25862	0.703651	0.0356822	9446	0.257006	0.0236225	12171	0.331148	[]
2_77425001	2	77425001	77475000	0.00762343	26383	0.717827	0.0183755	22846	0.621592	0.0118578	24811	0.675056	['ENSGALG00000050676']
4_63700001	4	63700001	63750000	0.0312623	8127	0.221119	0.0166384	24605	0.669451	0.00848093	28779	0.783017	['TUSC3']
5_26425001	5	26425001	26475000	0.00266491	32203	0.876177	0.0336229	10551	0.287071	0.0248979	11164	0.303749	['NUMB']
19_9725001	19	9725001	9775000	0.0337103	7232	0.196768	0.0141692	27265	0.741824	0.00281019	34468	0.937803	[]
2_5100001	2	5100001	5150000	0.053934	2571	0.0699516	0.0213013	20014	0.544539	0.0160496	19722	0.536595	[]
1_134075001	1	134075001	134125000	0.0122796	21206	0.576971	0.0169128	24323	0.661778	0.0128219	23610	0.642379	['AFF3']
4_63725001	4	63725001	63775000	0.0311488	8167	0.222207	0.0175339	23691	0.644583	0.00841219	28863	0.785302	['TUSC3']
14_1050001	14	1050001	1100000	0.0296922	8803	0.239511	0.015626	25715	0.699652	0.0221361	13422	0.365185	['ERCC4']
3_46225001	3	46225001	46275000	0.0234793	12070	0.3284	0.0192707	21999	0.598547	0.0136203	22640	0.615987	['UTRN']
2_30675001	2	30675001	30725000	0.0199808	14434	0.392719	0.0289454	13626	0.370735	0.0124903	24002	0.653045	['RAPGEF5']
12_4775001	12	4775001	4825000	0.00115952	33695	0.916771	0.00415415	35476	0.965228	0.00216294	34971	0.951488	['HRH1', 'ATG7']
25_200001	25	200001	250000	0.0732676	1037	0.0282146	0.0809599	816	0.0222017	0.0112352	25565	0.695571	['SETDB1', 'CERS2', 'MINDY1', 'PRUNE1', 'CDC42SE1', 'MLLT11', 'GABPB2', 'SEMA6C']
5_26400001	5	26400001	26450000	0.00323609	31597	0.859689	0.0371564	8693	0.236518	0.025084	11050	0.300648	['ENSGALG00000009292', 'ENSGALG00000046931', 'C5H14ORF169', 'NUMB']
18_3000001	18	3000001	3050000	0.0341506	7072	0.192414	0.0642069	1974	0.0537084	0.0266509	9942	0.270501	[]
2_10600001	2	10600001	10650000	0.0235851	12007	0.326686	0.0361079	9218	0.250803	0.00760932	29783	0.810334	['ADARB2']
1_142200001	1	142200001	142250000	0.0209082	13749	0.374082	0.027204	14929	0.406187	0.000630854	35807	0.974234	['FAM155A']
7_7950001	7	7950001	8000000	0.00655404	27653	0.752381	0.0109114	30491	0.829597	0.0392686	4058	0.11041	['STAT4']
7_22825001	7	22825001	22875000	0.0144424	19016	0.517386	0.0478602	4842	0.131741	0.0362765	5059	0.137645	[]
5_6900001	5	6900001	6950000	0.0149145	18553	0.504789	0.0241072	17452	0.474833	0.00416478	33323	0.90665	[]
1_108375001	1	108375001	108425000	0.00482508	29771	0.810007	0.0314767	11913	0.324128	0.0553777	1377	0.0374653	['TTC3', 'VPS26C']
7_7850001	7	7850001	7900000	0.019267	14967	0.407221	0.0159051	25434	0.692006	0.0411179	3573	0.0972139	['GLS2']
3_9450001	3	9450001	9500000	0.0257269	10786	0.293465	0.0134585	27961	0.760761	0.0189771	16423	0.446836	['FBXO11']
12_7275001	12	7275001	7325000	0.0045149	30147	0.820237	0.0246294	17005	0.462671	0.0183539	17068	0.464385	['BICD2']
4_14650001	4	14650001	14700000	0.0069118	27237	0.741062	0.0225116	18877	0.513604	0.0104813	26419	0.718806	[]
3_65225001	3	65225001	65275000	0.0172728	16478	0.448332	0.0177747	23464	0.638407	0.0281438	8981	0.244354	[]
4_58725001	4	58725001	58775000	0.0770853	870	0.0236709	0.0867689	624	0.0169777	0.0192656	16143	0.439218	['UNC5C']
7_30025001	7	30025001	30075000	0.0611294	1806	0.0491375	0.0123137	29133	0.792648	0.033139	6290	0.171138	['NCKAP5']
1_148925001	1	148925001	148975000	0.00124163	33622	0.914785	0.0144044	27007	0.734804	0.00952391	27583	0.750476	[]
4_65825001	4	65825001	65875000	0.0181885	15777	0.429259	0.0105549	30832	0.838875	0.0310087	7331	0.199461	['SCFD2']
2_25975001	2	25975001	26025000	0.0823758	665	0.0180933	0.0259335	15983	0.434864	0.0317191	6960	0.189367	['NDUFA4']
4_73025001	4	73025001	73075000	0.0194892	14792	0.40246	0.0209428	20346	0.553572	0.0149174	21073	0.573353	['STIM2']
2_45825001	2	45825001	45875000	0.0225875	12642	0.343963	0.0213788	19930	0.542254	0.015154	20784	0.565489	['DCLK3']
1_57875001	1	57875001	57925000	0.0247308	11331	0.308293	0.0314843	11904	0.323883	0.0244427	11513	0.313245	[]
1_41500001	1	41500001	41550000	0.0113908	22183	0.603553	0.0773991	974	0.0265005	0.0667345	684	0.0186102	[]
14_600001	14	600001	650000	0.00982756	23884	0.649834	0.0289433	13627	0.370762	0.0196776	15726	0.427872	['SNX29']
2_65025001	2	65025001	65075000	0.0298724	8714	0.23709	0.0130055	28428	0.773467	0.0278458	9165	0.249361	['F13A1']
5_46650001	5	46650001	46700000	0.0104288	23220	0.631768	0.0184724	22758	0.619198	0.0101935	26825	0.729853	['GSKIP', 'AK7', 'PAPOLB']
3_1175001	3	1175001	1225000	0.0037462	31039	0.844507	0.00877166	32403	0.881618	0.00152494	35372	0.962399	[]
3_69750001	3	69750001	69800000	0.0429332	4479	0.121864	0.0100267	31312	0.851934	0.00737734	30040	0.817326	[]
3_11775001	3	11775001	11825000	0.024498	11463	0.311884	0.0329232	10960	0.298199	0.0069842	30485	0.829434	[]
3_101025001	3	101025001	101075000	0.0138705	19591	0.53303	0.0479114	4824	0.131251	0.0214283	14020	0.381455	[]
14_1125001	14	1125001	1175000	0.0154488	18096	0.492355	0.0240822	17469	0.475295	0.0509065	1854	0.0504435	['ENSGALG00000050631', 'ENSGALG00000003026']
8_19100001	8	19100001	19150000	0.00597495	28333	0.770882	0.0243863	17217	0.468439	0.0350863	5483	0.149181	['PTGFR']
5_42975001	5	42975001	43025000	0.0210119	13681	0.372232	0.0323245	11344	0.308647	0.0118651	24801	0.674784	[]
8_19075001	8	19075001	19125000	0.00604088	28251	0.768651	0.0233431	18146	0.493715	0.0352877	5400	0.146923	['PTGFR']
10_14450001	10	14450001	14500000	0.00840566	25496	0.693693	0.022329	19044	0.518148	0.0103104	26658	0.725309	['ENSGALG00000006840']
1_62375001	1	62375001	62425000	0.00590466	28411	0.773004	0.0185	22743	0.61879	0.0154356	20423	0.555667	['CALD1']
4_20400001	4	20400001	20450000	0.0168986	16790	0.456821	0.0217866	19547	0.531833	0.0216271	13837	0.376476	['RBM46']
2_94975001	2	94975001	95025000	0.00246439	32423	0.882162	0.00693746	33825	0.920308	0.00560868	31906	0.868096	[]
2_143500001	2	143500001	143550000	0.0151808	18325	0.498585	0.0285701	13917	0.378653	0.0444529	2864	0.0779235	[]
2_56875001	2	56875001	56925000	0.0338953	7164	0.194918	0.0164236	24861	0.676416	0.0354689	5331	0.145045	['ATP9B', 'SALL3']
1_182975001	1	182975001	183025000	0.0125776	20905	0.568782	0.0303485	12650	0.34418	0.012129	24461	0.665533	['ENSGALG00000048078']
2_8350001	2	8350001	8400000	0.019415	14849	0.40401	0.0293321	13325	0.362546	0.0414417	3494	0.0950645	[]
5_7650001	5	7650001	7700000	0.00342545	31386	0.853948	0.017981	23278	0.633346	0.0135631	22699	0.617593	['PPFIBP2', 'CYB5R2', 'OVCH2']
3_2900001	3	2900001	2950000	0.0150661	18426	0.501333	0.0309187	12290	0.334385	0.0545586	1451	0.0394787	['ACYP2', 'PSME4']
2_143650001	2	143650001	143700000	0.00273891	32134	0.874299	0.0288818	13665	0.371796	0.00580825	31702	0.862546	[]
1_197275001	1	197275001	197325000	0.0740805	1005	0.027344	0.136462	43	0.00116994	0.015179	20755	0.5647	['HBE', 'HBBA', 'ENSGALG00000052767', 'HBE1', 'HBBR', 'FOLR1']
14_1150001	14	1150001	1200000	0.0145139	18938	0.515264	0.023898	17633	0.479757	0.0559004	1330	0.0361865	['ENSGALG00000003026', 'PARN']
4_27425001	4	27425001	27475000	0.0215542	13304	0.361974	0.00132444	36394	0.990205	0.0116344	25090	0.682647	[]
3_91800001	3	91800001	91850000	0.0343676	6987	0.190102	0.0186752	22563	0.613892	0.019452	15938	0.43364	[]
3_97400001	3	97400001	97450000	0.013132	20329	0.55311	0.0129626	28472	0.774664	0.015422	20445	0.556266	['LPIN1']
1_137400001	1	137400001	137450000	0.00603619	28265	0.769032	0.0286215	13865	0.377238	0.0159954	19779	0.538146	[]
1_54050001	1	54050001	54100000	0.00700648	27103	0.737416	0.0076709	33295	0.905888	0.0152959	20618	0.560973	[]
6_16625001	6	16625001	16675000	0.00476385	29831	0.81164	0.0123121	29136	0.79273	0.0113585	25407	0.691272	['ENSGALG00000005107', 'ZSWIM8']
13_6125001	13	6125001	6175000	0.091061	443	0.0120531	0.0295862	13159	0.358029	0.0387532	4224	0.114926	['TENM2']
1_41525001	1	41525001	41575000	0.0204545	14080	0.383088	0.0668264	1708	0.0464711	0.083433	231	0.00628503	[]
5_48000001	5	48000001	48050000	0.0390481	5450	0.148283	0.0370067	8759	0.238314	0.0188501	16540	0.450019	['BCL11B']
7_8300001	7	8300001	8350000	0.0825604	660	0.0179572	0.00358057	35749	0.972656	0.0656261	732	0.0199162	['TMEFF2']
1_183775001	1	183775001	183825000	0.00253934	32345	0.88004	0.0104677	30914	0.841106	-1.49373e-05	36025	0.980165	['ENSGALG00000026297', 'MMP1', 'MMP27']
3_58800001	3	58800001	58850000	0.0591423	1999	0.0543886	0.0158891	25450	0.692442	0.0170518	18578	0.505469	['PTPRK']
15_825001	15	825001	875000	0.0279693	9628	0.261958	0.00450162	35305	0.960576	0.0145681	21490	0.584698	['MAPK3', 'YPEL1', 'PPIL2']
5_46550001	5	46550001	46600000	0.0226197	12620	0.343364	0.0237788	17745	0.482805	0.0853047	214	0.0058225	['BDKRB2', 'BDKRB1']
18_5250001	18	5250001	5300000	0.0534123	2632	0.0716113	0.0216233	19699	0.535969	0.0189585	16442	0.447353	['CA10']
12_12275001	12	12275001	12325000	0.0127554	20732	0.564075	0.0209801	20315	0.552729	0.0368155	4845	0.131822	['FAM3D', 'CFAP20DC']
6_15000001	6	15000001	15050000	0.00747296	26568	0.72286	0.015567	25784	0.701529	-0.00121918	36325	0.988328	['LRMDA']
3_55700001	3	55700001	55750000	0.00281374	32055	0.87215	0.0196774	21576	0.587038	0.0146166	21443	0.583419	['AHI1']
2_8225001	2	8225001	8275000	0.0340057	7125	0.193856	0.024667	16980	0.461991	0.0174631	18119	0.49298	[]
3_49150001	3	49150001	49200000	0.0339898	7131	0.19402	0.0374941	8518	0.231757	0.00354228	33851	0.921015	['ESR1']
3_49125001	3	49125001	49175000	0.0339898	7132	0.194047	0.0382034	8207	0.223295	0.00279431	34481	0.938156	['ESR1']
2_50150001	2	50150001	50200000	0.032418	7663	0.208494	0.0163785	24915	0.677885	0.00533065	32185	0.875687	['SUGCT']
2_21825001	2	21825001	21875000	0.00152652	33364	0.907765	0.0499736	4321	0.117565	0.0306802	7511	0.204359	['CDK14']
3_78700001	3	78700001	78750000	0.00428646	30422	0.827719	0.013278	28147	0.765821	0.0149487	21018	0.571856	[]
7_5325001	7	5325001	5375000	0.0360233	6418	0.17462	0.0141723	27261	0.741715	0.0219387	13594	0.369865	['AGAP1']
5_14650001	5	14650001	14700000	0.0261391	10544	0.28688	0.0129622	28475	0.774746	0.0585164	1131	0.0307722	['BRSK1']
1_130300001	1	130300001	130350000	0.0102266	23465	0.638434	0.0063363	34230	0.931327	0.00317746	34159	0.929395	['ASMT', 'AKAP17A']
1_122075001	1	122075001	122125000	0.0194248	14837	0.403684	0.0049304	35057	0.953828	0.0135545	22705	0.617756	['SCML2']
18_1000001	18	1000001	1050000	0.0152299	18279	0.497334	0.0235018	17992	0.489525	0.0207536	14633	0.398134	['MYOCD', 'ELAC2']
6_16650001	6	16650001	16700000	0.0106385	22995	0.625646	0.0173865	23847	0.648827	0.0102151	26787	0.728819	['ENSGALG00000005107', 'ZSWIM8']
9_23025001	9	23025001	23075000	0.0281918	9501	0.258502	0.0264718	15541	0.422838	0.0276698	9277	0.252408	['TIPARP', 'SSR3', 'KCNAB1']
4_4800001	4	4800001	4850000	0.0276735	9783	0.266175	0.0289952	13602	0.370082	0.0226	13033	0.354601	['FGF13']
11_7575001	11	7575001	7625000	0.0192681	14966	0.407194	0.0245107	17109	0.4655	0.0450819	2734	0.0743865	['PHKB', 'ITFG1']
27_7225001	27	7225001	7275000	0.044837	4065	0.1106	0.0332783	10747	0.292404	0.0158662	19918	0.541927	['RARA', 'TOP2A', 'ENSGALG00000052798', 'IGFBP4', 'TNS4']
4_74200001	4	74200001	74250000	0.0117835	21753	0.591854	0.0227474	18681	0.508271	0.00747804	29924	0.81417	[]
2_143475001	2	143475001	143525000	0.0209958	13692	0.372531	0.0370457	8739	0.23777	0.0471494	2376	0.064646	[]
4_74700001	4	74700001	74750000	0.0694095	1244	0.0338467	0.0490995	4523	0.123061	0.0235352	12242	0.333079	[]
1_155825001	1	155825001	155875000	0.0193743	14882	0.404908	0.0452858	5625	0.153045	0.00924203	27902	0.759155	['CLN5', 'GATD3AL1', 'ACOD1']
1_78675001	1	78675001	78725000	0.0163591	17268	0.469826	0.0131963	28218	0.767753	0.011456	25304	0.688469	['ENSGALG00000051473', 'EPHB6']
5_800001	5	800001	850000	0.0850056	591	0.0160799	0.103456	243	0.00661153	0.0387686	4221	0.114845	['SCT', 'BUB1B']
15_3500001	15	3500001	3550000	2.2198e-05	34686	0.943734	0.0236871	17822	0.4849	0.0183066	17130	0.466072	['STX2', 'RIMBP2']
2_139200001	2	139200001	139250000	0.00327171	31549	0.858383	0.0115092	29935	0.814469	0.0131503	23219	0.631741	[]
9_18575001	9	18575001	18625000	0.0303224	8501	0.231295	0.011597	29844	0.811993	0.0153392	20558	0.55934	['NAALADL2']
12_11100001	12	11100001	11150000	0.0146789	18795	0.511373	0.0626408	2139	0.0581977	0.112899	48	0.00130598	['UROC1', 'ENSGALG00000006325']
3_77600001	3	77600001	77650000	0.0201162	14340	0.390162	0.0325498	11196	0.30462	0.0256786	10627	0.289139	['SNAP91']
13_4750001	13	4750001	4800000	-0.000372449	34972	0.951515	0.0228717	18576	0.505414	0.0248867	11171	0.30394	['DOCK2']
9_15150001	9	15150001	15200000	0.0408875	4952	0.134734	0.0259957	15936	0.433585	0.0323879	6632	0.180443	['ENSGALG00000051882', 'ENSGALG00000007536', 'RUBCN', 'FYTTD1']
7_7150001	7	7150001	7200000	0.0068401	27315	0.743184	0.0120397	29397	0.799831	0.030717	7488	0.203733	['C21orf58', 'KMO', 'ITGB2', 'ENSGALG00000007513']
3_1125001	3	1125001	1175000	0.0323801	7683	0.209038	0.00593414	34504	0.938782	0.00637741	31138	0.8472	[]
8_29675001	8	29675001	29725000	0.0104932	23152	0.629918	0.0087991	32382	0.881047	0.00262027	34612	0.941721	['NEGR1']
3_99250001	3	99250001	99300000	0.00299701	31868	0.867062	0.011065	30361	0.82606	0.0379972	4458	0.121293	[]
4_73075001	4	73075001	73125000	0.0196092	14706	0.40012	0.0225772	18826	0.512216	0.00532486	32199	0.876068	['STIM2']
5_54475001	5	54475001	54525000	0.0539579	2568	0.0698699	0.0181437	23091	0.628258	0.029573	8120	0.220928	['MNAT1']
4_54825001	4	54825001	54875000	-0.00205291	35914	0.977145	0.000544381	36482	0.992599	0.00151529	35377	0.962535	['SYNPO2']
3_78875001	3	78875001	78925000	0.0398945	5216	0.141917	0.0290679	13544	0.368504	0.00996466	27111	0.737634	[]
2_2975001	2	2975001	3025000	0.00247991	32403	0.881618	0.0414971	6889	0.187435	0.0328083	6442	0.175273	[]
2_100350001	2	100350001	100400000	1.47354e-05	34693	0.943924	0.0123032	29146	0.793002	0.0150413	20892	0.568428	[]
4_25625001	4	25625001	25675000	0.0190503	15146	0.412091	0.0281366	14233	0.38725	0.0139889	22206	0.604179	[]
2_95075001	2	95075001	95125000	0.00120249	33661	0.915846	0.0111476	30279	0.823829	0.00206072	35041	0.953393	['CDH19']
2_12975001	2	12975001	13025000	0.0415203	4794	0.130435	0.04295	6378	0.173532	0.00983312	27251	0.741443	['CCNY', 'CREM']
3_3125001	3	3125001	3175000	0.0243629	11535	0.313843	0.0396684	7571	0.205991	0.0212084	14228	0.387114	['BUB1', 'BCL2L11', 'ANAPC1']
2_103025001	2	103025001	103075000	0.0150861	18411	0.500925	0.0241199	17442	0.474561	0.00916993	27989	0.761523	['RIOK3', 'RMC1', 'NPC1']
8_28275001	8	28275001	28325000	0.0246059	11403	0.310252	0.0274153	14781	0.40216	0.00830942	28981	0.788513	[]
1_158275001	1	158275001	158325000	0.0253424	10988	0.298961	0.00374782	35670	0.970507	0.0397198	3951	0.107499	['DACH1']
2_139325001	2	139325001	139375000	0.00545623	28968	0.788159	0.0204363	20813	0.566279	0.0122886	24257	0.659983	[]
2_111425001	2	111425001	111475000	0.0369695	6106	0.166132	0.0249977	16712	0.454699	0.00405604	33416	0.90918	[]
5_26375001	5	26375001	26425000	0.00239253	32493	0.884067	0.0405011	7276	0.197965	0.0262582	10228	0.278283	['DNAL1', 'ENSGALG00000009292', 'ENSGALG00000046931', 'C5H14ORF169']
15_850001	15	850001	900000	0.0206133	13953	0.379632	0.00474291	35169	0.956875	0.0146844	21347	0.580808	['YPEL1', 'PPIL2']
7_8550001	7	8550001	8600000	0.0555783	2374	0.0645916	0.0122709	29184	0.794036	0.039276	4055	0.110328	[]
3_80150001	3	80150001	80200000	0.0191794	15040	0.409207	0.00362276	35733	0.972221	0.0221303	13427	0.365321	[]
15_1700001	15	1700001	1750000	0.0304831	8434	0.229472	0.01924	22028	0.599336	0.0130078	23384	0.63623	['PGAM5', 'ANKLE2', 'GOLGA3']
7_7975001	7	7975001	8025000	0.0115065	22051	0.599962	0.0119585	29487	0.80228	0.0400547	3859	0.104995	['MYO1B']
2_45025001	2	45025001	45075000	0.0216019	13261	0.360804	0.0260309	15906	0.432769	0.0259277	10457	0.284513	[]
7_12025001	7	12025001	12075000	0.147499	30	0.000816238	0.0495479	4417	0.120177	0.0528277	1623	0.0441585	['PLEKHM3']
1_142175001	1	142175001	142225000	0.0192071	15005	0.408255	0.0250278	16700	0.454372	0.00273792	34513	0.939027	[]
1_146375001	1	146375001	146425000	0.03398	7134	0.194101	0.0416206	6833	0.185912	0.032	6818	0.185504	['FARP1']
2_44475001	2	44475001	44525000	0.0230695	12330	0.335474	0.022335	19037	0.517957	0.0146973	21331	0.580372	['SUSD5', 'FBXL2']
1_23300001	1	23300001	23350000	0.0492211	3258	0.0886434	0.0528266	3682	0.10018	0.00725603	30180	0.821135	['FAM3C']
7_5725001	7	5725001	5775000	0.0103035	23383	0.636203	0.00548636	34780	0.946292	0.0090447	28122	0.765141	['ARL4C']
13_14700001	13	14700001	14750000	0.0264911	10392	0.282745	0.0319376	11592	0.315394	0.013426	22850	0.621701	[]
2_139350001	2	139350001	139400000	0.0133301	20106	0.547042	0.0115738	29864	0.812537	0.0218293	13684	0.372313	[]
12_2450001	12	2450001	2500000	0.0178256	16028	0.436089	0.0107042	30699	0.835256	0.0312676	7200	0.195897	['DOCK3']
1_176600001	1	176600001	176650000	0.011908	21625	0.588371	0.0273597	14818	0.403167	0.0292701	8306	0.225989	['KATNAL1']
2_5075001	2	5075001	5125000	0.0474819	3554	0.096697	0.0183073	22916	0.623497	0.0182433	17216	0.468412	[]
9_22675001	9	22675001	22725000	0.010607	23036	0.626762	0.0337649	10467	0.284785	0.0109824	25856	0.703488	['RSRC1']
10_18325001	10	18325001	18375000	0.0172445	16504	0.44904	0.0172243	24009	0.653235	0.0268984	9785	0.26623	['IGDCC3', 'IGDCC4']
3_25500001	3	25500001	25550000	0.00908976	24714	0.672417	0.0530694	3622	0.0985471	0.0213464	14102	0.383686	['PPM1B']
2_16850001	2	16850001	16900000	0.0218634	13100	0.356424	0.0240566	17490	0.475867	0.0176996	17858	0.485879	['ARHGAP21']
4_56400001	4	56400001	56450000	0.0393083	5385	0.146515	0.016482	24793	0.674566	0.0149246	21051	0.572754	['ARSJ']
2_101225001	2	101225001	101275000	0.0142117	19272	0.524351	0.0169323	24306	0.661316	0.00869168	28552	0.776841	[]
6_22025001	6	22025001	22075000	0.00249383	32385	0.881129	0.0270666	15041	0.409234	0.0264961	10036	0.273059	['ZNF518A', 'SH2D6']
1_148975001	1	148975001	149025000	0.0181392	15805	0.430021	0.0271464	14985	0.407711	0.00808951	29228	0.795233	['GPC5']
2_94800001	2	94800001	94850000	0.0140061	19472	0.529793	0.00348994	35791	0.973799	0.0164846	19236	0.523372	[]
9_5625001	9	5625001	5675000	0.0593287	1976	0.0537629	0.0453585	5597	0.152283	0.042437	3269	0.0889427	['HES6', 'PER2']
1_181250001	1	181250001	181300000	0.0288787	9163	0.249306	0.0552147	3238	0.0880993	0.0195276	15878	0.432007	[]
5_14750001	5	14750001	14800000	0.0169502	16756	0.455896	0.0253497	16429	0.446999	0.0403247	3778	0.102792	['BRSK1']
2_22225001	2	22225001	22275000	0.00860074	25249	0.686973	0.0151916	26185	0.712439	0.0207388	14649	0.398569	[]
4_71325001	4	71325001	71375000	0.0321849	7749	0.210834	0.025613	16223	0.441394	0.00054457	35833	0.974942	[]
15_1425001	15	1425001	1475000	0.0108523	22757	0.619171	0.0046426	35223	0.958345	0.026184	10284	0.279806	['ARVCF']
2_148200001	2	148200001	148250000	0.0153001	18224	0.495837	0.0163024	24979	0.679627	0.00755173	29843	0.811966	[]
19_9650001	19	9650001	9700000	0.0775291	849	0.0230995	0.0311528	12119	0.329733	0.013346	22965	0.62483	['ENSGALG00000028283', 'RAP1GAP2']
5_25750001	5	25750001	25800000	0.0110043	22581	0.614382	0.00190099	36274	0.98694	0.0128988	23525	0.640066	['PLA2G4F']
3_56775001	3	56775001	56825000	0.0362771	6334	0.172335	0.0187496	22490	0.611906	0.00685136	30638	0.833596	[]
4_21200001	4	21200001	21250000	0.0120413	21463	0.583964	0.016461	24821	0.675328	0.00594239	31576	0.859117	['PDGFC']
2_104675001	2	104675001	104725000	0.0167492	16930	0.46063	0.013403	28013	0.762176	0.0188384	16552	0.450346	[]
9_20100001	9	20100001	20150000	0.0721132	1089	0.0296294	0.00773562	33238	0.904337	0.0660638	712	0.019372	['LRRC34', 'ENSGALG00000009409', 'MECOM']
1_183750001	1	183750001	183800000	0.00117125	33684	0.916472	0.0100458	31300	0.851608	0.00132636	35479	0.96531	['MMP10', 'ENSGALG00000026297', 'MMP1']
3_950001	3	950001	1000000	0.0130571	20407	0.555232	0.0501423	4281	0.116477	0.0284695	8766	0.238505	['FANCL']
4_28100001	4	28100001	28150000	0.0195288	14764	0.401698	0.0194245	21840	0.594221	0.0580749	1163	0.0316428	[]
2_120350001	2	120350001	120400000	0.0111177	22472	0.611416	0.0132408	28186	0.766883	0.0163133	19450	0.529194	[]
1_106575001	1	106575001	106625000	0.0446207	4119	0.112069	0.0331367	10833	0.294743	0.00768218	29707	0.808266	['IFNAR2', 'IL10RB', 'IFNAR1']
2_61600001	2	61600001	61650000	0.0671513	1369	0.0372476	0.0304973	12548	0.341405	0.020867	14532	0.395386	['ATXN1']
2_95725001	2	95725001	95775000	0.0028057	32068	0.872504	0.0293522	13311	0.362165	0.0127763	23680	0.644284	[]
4_79550001	4	79550001	79600000	0.0481488	3431	0.0933504	0.0174148	23822	0.648147	0.0190142	16385	0.445802	['ENSGALG00000015531']
4_49450001	4	49450001	49500000	0.016627	17039	0.463596	0.0295627	13185	0.358736	0.0379829	4464	0.121456	['TNKS']
4_48200001	4	48200001	48250000	0.0108725	22727	0.618354	0.0153784	25982	0.706916	0.00898961	28198	0.767209	['ADGRL3']
6_13550001	6	13550001	13600000	0.00814025	25794	0.701801	0.00390075	35590	0.96833	0.00161335	35321	0.961011	[]
4_79575001	4	79575001	79625000	0.0419256	4707	0.128068	0.0315151	11888	0.323448	0.0199111	15478	0.421124	['ENSGALG00000015531']
7_8000001	7	8000001	8050000	0.0125818	20901	0.568673	0.00993166	31407	0.854519	0.0394576	4009	0.109077	['MYO1B']
13_4575001	13	4575001	4625000	0.0123188	21166	0.575883	0.0499041	4337	0.118001	0.00921016	27938	0.760135	['LCP2']
2_118225001	2	118225001	118275000	0.0143987	19065	0.518719	0.0349123	9836	0.267617	0.0158098	19982	0.543669	[]
4_70425001	4	70425001	70475000	0.142545	40	0.00108832	0.112314	167	0.00454372	-0.000766212	36233	0.985825	[]
3_56750001	3	56750001	56800000	0.0420175	4680	0.127333	0.0264501	15561	0.423382	0.00773747	29638	0.806388	[]
2_35625001	2	35625001	35675000	0.0982778	314	0.00854329	0.0199641	21298	0.579474	0.018536	16888	0.459487	['KCNH8']
9_18650001	9	18650001	18700000	0.0196834	14662	0.398923	0.0338817	10403	0.283044	0.0153174	20587	0.56013	['NAALADL2']
15_1450001	15	1450001	1500000	0.0103181	23367	0.635768	0.00595723	34486	0.938292	0.0273833	9474	0.257768	['ARVCF']
4_29200001	4	29200001	29250000	0.0690013	1262	0.0343364	0.0391683	7792	0.212004	0.0356255	5280	0.143658	['ELF2', 'MGARP']
23_5500001	23	5500001	5550000	0.0195647	14733	0.400854	0.0391265	7809	0.212467	0.0223123	13265	0.360913	['MACF1']
7_15175001	7	15175001	15225000	0.0198132	14564	0.396256	0.0273169	14847	0.403956	0.0348553	5574	0.151657	['ENSGALG00000052907', 'ENSGALG00000050089', 'ENSGALG00000051229']
1_122050001	1	122050001	122100000	0.0293932	8944	0.243348	0.00812314	32946	0.896392	0.0167429	18934	0.515155	['SCML2']
4_83575001	4	83575001	83625000	0.0228002	12505	0.340235	0.0504609	4215	0.114681	0.0277643	9230	0.251129	[]
7_23300001	7	23300001	23350000	0.0816157	696	0.0189367	0.136412	45	0.00122436	0.0262947	10193	0.27733	['IGFBP2', 'RPL37A']
2_110025001	2	110025001	110075000	0.00904938	24749	0.673369	0.0317688	11704	0.318442	0.0161336	19639	0.534336	[]
10_15650001	10	15650001	15700000	0.00209359	32805	0.892556	0.0407088	7186	0.195516	0.0198806	15506	0.421886	[]
4_59750001	4	59750001	59800000	0.0445559	4137	0.112559	0.0313648	11982	0.326005	0.000174344	35976	0.978832	['RAP1GDS1', 'TSPAN5']
4_6125001	4	6125001	6175000	-0.00437774	36466	0.992164	0.0154769	25881	0.704168	0.00638275	31130	0.846983	[]
7_20050001	7	20050001	20100000	0.0745781	976	0.0265549	0.0155397	25815	0.702373	0.0388253	4203	0.114355	['COBLL1']
3_54925001	3	54925001	54975000	0.0834304	629	0.0171138	0.055241	3232	0.087936	0.00816308	29151	0.793138	['IL22RA2', 'IL20RA']
18_2975001	18	2975001	3025000	0.0281698	9509	0.25872	0.0418347	6772	0.184252	0.02015	15231	0.414404	[]
9_20075001	9	20075001	20125000	0.0568694	2221	0.0604288	0.0148143	26550	0.72237	0.0599778	1034	0.028133	['LRRC31', 'LRRC34', 'ENSGALG00000009409']
6_4275001	6	4275001	4325000	0.00529384	29177	0.793846	0.0135158	27907	0.759292	0.0119972	24614	0.669696	[]
8_3650001	8	3650001	3700000	0.0021423	32754	0.891168	0.016967	24274	0.660445	0.0572658	1232	0.0335202	[]
8_3625001	8	3625001	3675000	0.00244622	32441	0.882652	0.0189521	22302	0.606791	0.0593272	1076	0.0292757	[]
4_71250001	4	71250001	71300000	0.0705464	1182	0.0321598	0.0714768	1281	0.0348533	0.00450249	33038	0.898895	[]
2_27325001	2	27325001	27375000	0.0687299	1275	0.0346901	0.07241	1220	0.0331937	0.0123869	24129	0.6565	['ETV1']
3_93975001	3	93975001	94025000	0.0389077	5495	0.149508	0.0255669	16266	0.442564	0.00136446	35462	0.964847	[]
3_31475001	3	31475001	31525000	0.0380243	5763	0.156799	0.0339421	10374	0.282255	0.0424063	3275	0.0891059	['TTC27']
1_59025001	1	59025001	59075000	0.0264672	10407	0.283153	0.027646	14606	0.397399	0.0273474	9499	0.258448	['FGD4']
4_86325001	4	86325001	86375000	0.0133844	20053	0.5456	0.0141366	27305	0.742912	0.101153	82	0.00223105	[]
1_57450001	1	57450001	57500000	0.0121539	21346	0.58078	0.020488	20767	0.565027	0.0188128	16588	0.451325	['DGKI']
3_68575001	3	68575001	68625000	0.0210949	13620	0.370572	0.0170575	24170	0.657615	0.00258854	34639	0.942455	[]
2_79500001	2	79500001	79550000	0.000622317	34214	0.930892	0.0496754	4387	0.119361	0.0302787	7701	0.209528	[]
3_94000001	3	94000001	94050000	0.0379153	5806	0.157969	0.030528	12523	0.340725	0.00148526	35396	0.963052	[]
4_74450001	4	74450001	74500000	0.0599723	1913	0.0520488	0.0608548	2358	0.0641563	0.0231243	12597	0.342738	['ENSGALG00000048082', 'ADGRA3']
1_142225001	1	142225001	142275000	0.0194202	14842	0.40382	0.0252697	16503	0.449012	0.000740789	35762	0.97301	['FAM155A']
9_18625001	9	18625001	18675000	0.0166411	17024	0.463188	0.038166	8227	0.22384	0.0149271	21048	0.572672	['NAALADL2']
1_67500001	1	67500001	67550000	0.041025	4908	0.133536	0.0133875	28033	0.76272	0.0326627	6513	0.177205	['RASSF8']
28_4425001	28	4425001	4475000	0.0227182	12553	0.341541	0.0407528	7174	0.19519	0.0170688	18564	0.505088	['CHERP', 'C19orf44', 'CALR3', 'EPS15L1']
7_7250001	7	7250001	7300000	0.00989821	23816	0.647984	0.0120646	29382	0.799423	0.0350817	5486	0.149263	['ADARB1']
3_35875001	3	35875001	35925000	0.0306202	8371	0.227758	0.0477186	4877	0.132693	0.0155147	20336	0.5533	['ENSGALG00000010760', 'OPN3']
3_37625001	3	37625001	37675000	0.0160616	17523	0.476764	0.0472647	4999	0.136012	0.032633	6528	0.177613	['MTR']
5_7625001	5	7625001	7675000	0.00391466	30855	0.8395	0.0192258	22045	0.599799	0.0180991	17382	0.472928	['PPFIBP2', 'CYB5R2']
7_6800001	7	6800001	6850000	0.0531267	2678	0.0728628	0.0203774	20867	0.567748	0.0255447	10720	0.291669	['COL6A2', 'FTCD', 'ENSGALG00000006133']
1_105000001	1	105000001	105050000	0.00124601	33616	0.914622	0.0102503	31104	0.846275	0.00591993	31594	0.859607	[]
1_42775001	1	42775001	42825000	0.00640782	27818	0.75687	0.0667077	1720	0.0467976	0.0440182	2939	0.0799641	['ENSGALG00000045093']
12_1925001	12	1925001	1975000	0.0258705	10702	0.291179	0.0164733	24801	0.674784	0.018968	16432	0.447081	['CACNA2D2']
2_16500001	2	16500001	16550000	0.0186263	15466	0.420798	0.0141603	27274	0.742069	0.00203838	35058	0.953855	['GPR158']
1_155050001	1	155050001	155100000	0.0140606	19414	0.528215	0.0377278	8421	0.229118	0.0944746	124	0.00337378	[]
4_45875001	4	45875001	45925000	0.0736182	1024	0.0278609	0.0351657	9690	0.263645	0.0533769	1559	0.0424172	['PTPN13']
2_143750001	2	143750001	143800000	0.00366859	31128	0.846928	0.0166105	24626	0.670022	0.0220558	13484	0.366872	[]
2_58525001	2	58525001	58575000	0.0340842	7095	0.19304	0.0321895	11429	0.310959	0.0138697	22344	0.607934	['prl']
7_27500001	7	27500001	27550000	0.0149863	18498	0.503292	0.0226794	18734	0.509713	0.0154388	20418	0.555531	['KALRN']
3_81025001	3	81025001	81075000	0.0116726	21899	0.595826	0.00727886	33572	0.913424	0.00407553	33398	0.90869	[]
2_16575001	2	16575001	16625000	0.0194843	14794	0.402514	0.0182766	22949	0.624395	0.00158327	35344	0.961637	['GPR158']
5_28800001	5	28800001	28850000	0.00945429	24306	0.661316	0.0353183	9617	0.261659	0.044694	2818	0.0766719	['RAD51B']
4_71275001	4	71275001	71325000	0.0837733	620	0.0168689	0.067654	1627	0.0442673	0.00467389	32844	0.893617	[]
2_95600001	2	95600001	95650000	-0.00392769	36420	0.990913	0.00708856	33700	0.916907	0.0181709	17295	0.470561	[]
8_19050001	8	19050001	19100000	0.0134779	19961	0.543097	0.0135005	27926	0.759808	0.0323806	6636	0.180552	['PTGFR']
24_6200001	24	6200001	6250000	0.0592343	1986	0.0540349	0.0485042	4674	0.12717	0.00269609	34549	0.940007	['DIXDC1', 'HSPB2', 'C11orf52', 'CRYAB', 'C11orf1', 'FDXACB1']
1_23950001	1	23950001	24000000	-2.62457e-05	34723	0.944741	0.0422305	6611	0.179872	0.0172585	18337	0.498912	[]
1_14725001	1	14725001	14775000	0.00313973	31734	0.863416	0.0231756	18313	0.498259	0.0584013	1141	0.0310442	['COG5']
14_10550001	14	10550001	10600000	0.0439821	4245	0.115498	0.0106361	30755	0.83678	0.0202068	15157	0.41239	[]
7_375001	7	375001	425000	0.0118063	21720	0.590956	0.00983423	31486	0.856669	0.0156198	20191	0.549355	['SLC40A1']
4_76925001	4	76925001	76975000	0.0448365	4067	0.110655	0.0415395	6871	0.186946	0.00794821	29393	0.799722	[]
7_13325001	7	13325001	13375000	0.00321153	31635	0.860723	0.0189467	22306	0.6069	0.0393239	4045	0.110056	[]
8_16400001	8	16400001	16450000	0.0182373	15744	0.428362	0.0292966	13360	0.363498	0.0179569	17540	0.477227	['ODF2L', 'ENSGALG00000006864']
11_9825001	11	9825001	9875000	0.00584831	28489	0.775127	0.00695987	33805	0.919764	0.0176135	17954	0.488491	['ENSGALG00000004630', 'PDCD5', 'ANKRD27']
2_20500001	2	20500001	20550000	0.00881904	25000	0.680198	0.010846	30553	0.831284	0.0233776	12365	0.336426	['FAM171A1']
5_20325001	5	20325001	20375000	0.00892224	24903	0.677559	0.035417	9568	0.260325	0.0172749	18327	0.49864	[]
9_17925001	9	17925001	17975000	0.0657596	1475	0.0401317	0.0606583	2390	0.0650269	0.0259093	10471	0.284894	[]
6_5600001	6	5600001	5650000	0.0228606	12471	0.33931	0.0202664	20992	0.571149	0.00770147	29684	0.80764	[]
11_4575001	11	4575001	4625000	0.0319757	7854	0.213691	0.0220066	19354	0.526582	0.0632966	848	0.0230723	[]
3_61150001	3	61150001	61200000	0.0142433	19236	0.523372	0.0413626	6943	0.188905	0.0103868	26547	0.722289	['CLVS2']
4_7875001	4	7875001	7925000	0.00733868	26738	0.727485	0.0212551	20058	0.545737	-0.00223956	36460	0.992001	[]
9_13525001	9	13525001	13575000	0.0161318	17474	0.475431	0.0200517	21213	0.577162	0.0140265	22171	0.603227	['FGF12']
2_57775001	2	57775001	57825000	0.0554224	2382	0.0648093	0.0515257	3963	0.107825	0.0357685	5243	0.142651	['KIAA0319', 'ALDH5A1']
19_9850001	19	9850001	9900000	0.0346681	6885	0.187327	0.0236766	17835	0.485253	0.00413792	33344	0.907221	[]
3_47575001	3	47575001	47625000	0.00812262	25816	0.7024	0.0207349	20542	0.558905	0.0383911	4339	0.118055	[]
2_35675001	2	35675001	35725000	-0.0017919	35798	0.973989	0.00168588	36327	0.988382	0.00810918	29214	0.794852	[]
4_65800001	4	65800001	65850000	0.0208769	13773	0.374735	0.00972046	31574	0.859063	0.0312754	7195	0.195761	['SCFD2']
2_100001	2	100001	150000	0.0051942	29315	0.7976	0.00788983	33118	0.901072	0.000223292	35955	0.978261	['ENSGALG00000043137']
7_5350001	7	5350001	5400000	0.0419106	4712	0.128204	0.0143245	27086	0.736954	0.02918	8370	0.22773	['AGAP1']
3_42575001	3	42575001	42625000	0.009119	24673	0.671301	0.00361165	35737	0.97233	0.00307118	34253	0.931953	['CCR6', 'CEP43', 'RNASET2']
3_51450001	3	51450001	51500000	0.0871684	543	0.0147739	0.00755937	33381	0.908228	0.0901388	156	0.00424444	['ARID1B']
10_13825001	10	13825001	13875000	0.0470874	3628	0.0987103	0.0235421	17953	0.488464	0.0179017	17609	0.479104	['NTRK3']
14_1025001	14	1025001	1075000	0.0240405	11728	0.319095	0.0154124	25950	0.706046	0.0292497	8318	0.226316	['ERCC4']
4_29350001	4	29350001	29400000	0.0278438	9690	0.263645	0.0208978	20387	0.554688	0.0200053	15369	0.418159	['MGST2', 'ENSGALG00000047000', 'ENSGALG00000009809']
2_139225001	2	139225001	139275000	0.0010636	33790	0.919356	0.0157826	25551	0.69519	0.00998678	27086	0.736954	[]
1_17875001	1	17875001	17925000	0.0258491	10715	0.291533	0.0165348	24737	0.673042	-0.00104654	36293	0.987457	[]
1_54075001	1	54075001	54125000	0.00888758	24937	0.678484	0.0103596	31017	0.843908	0.0173809	18210	0.495456	[]
27_7275001	27	7275001	7325000	0.034065	7098	0.193122	0.0440428	6037	0.164254	0.016024	19749	0.537329	['TNS4', 'CCR7', 'SMARCE1', 'KRT222']
1_137425001	1	137425001	137475000	0.0116899	21874	0.595146	0.020012	21247	0.578087	0.0242373	11698	0.318278	['SULT1C3']
14_525001	14	525001	575000	0.0137213	19725	0.536676	0.0430034	6354	0.172879	0.0562054	1301	0.0353975	['GSPT2', 'SNX29']
2_44500001	2	44500001	44550000	0.0248614	11264	0.30647	0.0233669	18122	0.493062	0.00921717	27927	0.759836	['FBXL2']
1_106100001	1	106100001	106150000	0.0199409	14466	0.39359	0.0374383	8544	0.232464	0.0119363	24708	0.672253	['HUNK']
Z_575001	Z	575001	625000	-0.00156669	35701	0.97135	0.035255	9653	0.262638	0.0583697	1143	0.0310987	['WDR7', 'ENSGALG00000033862', 'ENSGALG00000034584']
10_6075001	10	6075001	6125000	0.0117185	21839	0.594194	0.00557606	34719	0.944632	0.0094697	27649	0.752272	[]
2_143675001	2	143675001	143725000	0.00233427	32551	0.885645	0.0242081	17369	0.472574	0.00575087	31766	0.864287	['ENSGALG00000050611']
1_130450001	1	130450001	130500000	0.018841	15306	0.416444	0.013188	28227	0.767998	0.010288	26686	0.726071	['ASMTL', 'SLC25A6', 'ENSGALG00000046156', 'CSF2RA', 'ENSGALG00000019147']
2_122800001	2	122800001	122850000	0.0173803	16396	0.446101	0.0423125	6581	0.179055	0.0314739	7073	0.192442	['CA2']
3_31825001	3	31825001	31875000	0.0182183	15762	0.428851	0.0186932	22543	0.613348	0.0156416	20163	0.548593	[]
2_27300001	2	27300001	27350000	0.067341	1360	0.0370028	0.0734481	1163	0.0316428	0.0120989	24503	0.666676	['ETV1']
7_7225001	7	7225001	7275000	0.00961421	24116	0.656146	0.0123655	29079	0.791179	0.0347801	5598	0.15231	['ENSGALG00000007513', 'ADARB1']
12_4750001	12	4750001	4800000	0.0016821	33221	0.903874	0.00760667	33355	0.90752	0.00236111	34821	0.947407	['HRH1', 'ATG7']
3_1550001	3	1550001	1600000	0.0152089	18297	0.497823	0.0231531	18336	0.498884	0.0649649	765	0.0208141	[]
2_125001	2	125001	175000	0.00445349	30228	0.822441	0.00912224	32106	0.873538	-0.000192462	36077	0.98158	['ENSGALG00000043137', 'CHPF2', 'ABCF2', 'H2BE1']
7_21800001	7	21800001	21850000	0.0352113	6676	0.18164	0.0100966	31256	0.850411	0.0267788	9865	0.268406	['ITGB6', 'PLA2R1']
12_17200001	12	17200001	17250000	0.0131469	20310	0.552593	0.0165866	24656	0.670839	0.0195189	15886	0.432225	[]
6_17425001	6	17425001	17475000	0.0269404	10150	0.27616	0.0197568	21506	0.585134	0.0179953	17492	0.475921	['TLL2']
3_31800001	3	31800001	31850000	0.0183221	15680	0.42662	0.0267923	15281	0.415764	0.0150193	20919	0.569163	['YIPF4']
4_77225001	4	77225001	77275000	0.0314103	8057	0.219214	0.0151501	26235	0.7138	0.013304	23011	0.626082	[]
3_78550001	3	78550001	78600000	0.00551789	28899	0.786282	0.0112723	30164	0.8207	0.00358936	33806	0.919791	[]
2_128675001	2	128675001	128725000	0.0156112	17945	0.488246	0.0689366	1501	0.0408391	0.0327328	6483	0.176389	['ENSGALG00000051990']
7_7025001	7	7025001	7075000	0.0097314	24006	0.653153	0.00778161	33204	0.903412	0.0271182	9637	0.262203	['PCNT']
8_28300001	8	28300001	28350000	0.0434536	4360	0.118627	0.0192418	22027	0.599309	0.0232612	12478	0.3395	['ROR1']
1_100250001	1	100250001	100300000	0.0270025	10123	0.275426	0.0189412	22312	0.607063	0.00513002	32375	0.880857	[]
3_70125001	3	70125001	70175000	0.0102998	23385	0.636257	0.0145558	26826	0.72988	0.00558144	31938	0.868967	['GRIK2']
3_18825001	3	18825001	18875000	0.00259824	32280	0.878272	0.0320029	11559	0.314496	0.0242687	11663	0.317326	['RAB3GAP2']
3_35900001	3	35900001	35950000	0.0293217	8982	0.244382	0.0479551	4810	0.13087	0.0177605	17796	0.484192	['OPN3']
3_107700001	3	107700001	107750000	0.00915191	24631	0.670158	0.0216808	19652	0.53469	0.0225295	13089	0.356125	['ENSGALG00000050313']
2_725001	2	725001	775000	0.0503247	3089	0.0840453	0.0586205	2679	0.07289	0.0100806	26975	0.733934	['ENSGALG00000040783', 'DHX30']
4_74400001	4	74400001	74450000	0.0915713	428	0.011645	0.0929943	451	0.0122708	0.00897456	28215	0.767672	['ENSGALG00000047968', 'ENSGALG00000048082']
7_7000001	7	7000001	7050000	0.00699084	27123	0.73796	0.0111121	30308	0.824618	0.0255683	10701	0.291152	['ENSGALG00000050048']
4_20500001	4	20500001	20550000	0.0170804	16647	0.45293	0.0129311	28503	0.775507	0.00273866	34512	0.939	['NPY2R']
2_45250001	2	45250001	45300000	0.0200277	14401	0.391821	0.0429837	6365	0.173178	0.00767856	29712	0.808402	[]
19_9800001	19	9800001	9850000	0.0369566	6113	0.166322	0.0251089	16633	0.452549	0.00266245	34577	0.940768	['WSCD1']
3_975001	3	975001	1025000	0.00955248	24191	0.658187	0.0124961	28940	0.787397	0.0183154	17110	0.465528	[]
2_101200001	2	101200001	101250000	0.0196619	14672	0.399195	0.0132465	28179	0.766692	0.00806279	29259	0.796077	['METTL4']
6_18575001	6	18575001	18625000	0.0158984	17678	0.480982	0.0199703	21288	0.579202	0.00864907	28602	0.778201	['MARCH8', 'ZFAND4', 'FAM21C']
1_23000001	1	23000001	23050000	0.100731	276	0.00750939	0.140412	36	0.000979485	0.0211642	14260	0.387985	['AASS', 'PTPRZ1']
1_8300001	1	8300001	8350000	0.0168426	16844	0.45829	0.0293783	13296	0.361757	0.0311169	7272	0.197856	[]
6_5025001	6	5025001	5075000	0.0242722	11591	0.315367	0.0363757	9077	0.246966	0.0110838	25721	0.699815	['ENSGALG00000002395', 'TSPAN14']
4_86550001	4	86550001	86600000	0.0360721	6406	0.174294	0.0265895	15448	0.420308	0.0142319	21925	0.596534	[]
7_11025001	7	11025001	11075000	0.0403573	5087	0.138407	0.0185869	22639	0.61596	0.0244019	11542	0.314034	['TYW5', 'MAIP1']
4_66575001	4	66575001	66625000	0.0277604	9735	0.264869	0.00348909	35792	0.973826	0.0325118	6567	0.178674	['CNGA1', 'NFXL1']
1_43225001	1	43225001	43275000	0.0129136	20562	0.559449	0.0158646	25472	0.69304	0.0094095	27710	0.753932	[]
5_37725001	5	37725001	37775000	-0.00252119	36090	0.981934	0.0127606	28676	0.780214	0.00796836	29368	0.799042	['SEC23A']
4_80000001	4	80000001	80050000	0.02349	12060	0.328128	0.0554447	3184	0.08663	0.0146484	21403	0.582331	['SORCS2']
15_925001	15	925001	975000	0.00331859	31495	0.856914	0.00113107	36420	0.990913	0.00865577	28595	0.778011	['PPIL2', 'HIRA', 'MRPL40', 'C22orf39', 'UFD1L', 'CDC45']
3_69875001	3	69875001	69925000	0.031282	8116	0.22082	0.000359692	36500	0.993089	0.00466893	32850	0.89378	['ENSGALG00000053213']
8_16425001	8	16425001	16475000	0.0192649	14969	0.407275	0.0292189	13416	0.365021	0.0179603	17532	0.477009	['ENSGALG00000006864']
19_9750001	19	9750001	9800000	0.0298182	8741	0.237824	0.0128166	28629	0.778936	0.00251432	34699	0.944088	['WSCD1']
5_19025001	5	19025001	19075000	0.00363406	31175	0.848207	0.00910546	32118	0.873864	0.00301926	34299	0.933205	['EHF']
2_19200001	2	19200001	19250000	0.0125122	20980	0.570822	0.0440575	6032	0.164118	0.014407	21698	0.590358	['CACNB2']
3_87875001	3	87875001	87925000	0.00403487	30717	0.835746	0.0161599	25135	0.683871	-0.00408838	36563	0.994803	['TINAG', 'ENSGALG00000016301']
2_35650001	2	35650001	35700000	0.0961548	355	0.00965881	0.0181406	23096	0.628394	0.0176755	17892	0.486804	['KCNH8']
1_42150001	1	42150001	42200000	0.00484728	29747	0.809354	0.0541075	3437	0.0935136	0.0496033	2004	0.0545247	['RASSF9']
5_825001	5	825001	875000	0.0799568	753	0.0204876	0.105569	223	0.00606737	0.0413266	3515	0.0956358	['BUB1B']
2_10575001	2	10575001	10625000	0.0354647	6595	0.179436	0.0385932	8031	0.218507	0.0112279	25572	0.695761	['ADARB2']
6_14175001	6	14175001	14225000	0.0103312	23355	0.635441	0.0115016	29945	0.814741	0.00935909	27778	0.755782	['KCNMA1']
6_21750001	6	21750001	21800000	0.00361792	31190	0.848615	0.0539744	3463	0.094221	0.0710871	521	0.0141753	['IDE', 'MARCH5']
10_4975001	10	4975001	5025000	0.0265561	10360	0.281874	0.035398	9581	0.260679	0.00389334	33545	0.91269	['VPS13C']
4_54800001	4	54800001	54850000	-0.00233917	36018	0.979975	0.00358077	35748	0.972629	0.00313916	34191	0.930266	['SYNPO2']
19_9675001	19	9675001	9725000	0.0452779	3979	0.10826	0.0180423	23206	0.631387	0.00921793	27924	0.759754	['RAP1GAP2', 'ENSGALG00000044841']
5_11575001	5	11575001	11625000	0.0246847	11355	0.308946	0.0208931	20394	0.554878	0.0318555	6894	0.187571	['SOX6']
2_98100001	2	98100001	98150000	0.0140157	19460	0.529466	0.0680925	1575	0.0428525	0.0381463	4414	0.120096	[]
1_39325001	1	39325001	39375000	0.0892472	485	0.0131958	0.0145327	26859	0.730778	0.05446	1458	0.0396692	['SYT1']
7_7175001	7	7175001	7225000	0.00707321	27029	0.735403	0.0115895	29852	0.812211	0.0276123	9309	0.253279	['KMO', 'ITGB2', 'ENSGALG00000007513']
9_18600001	9	18600001	18650000	0.0179449	15946	0.433858	0.0201819	21074	0.57338	0.0140043	22192	0.603798	['NAALADL2']
13_13200001	13	13200001	13250000	0.00247667	32408	0.881754	0.023178	18309	0.49815	0.0161688	19610	0.533547	[]
1_106125001	1	106125001	106175000	0.0188744	15280	0.415737	0.0303922	12617	0.343282	0.0128154	23621	0.642678	['HUNK']
4_78800001	4	78800001	78850000	0.035895	6458	0.175709	0.00951407	31755	0.863988	0.0285849	8700	0.236709	['MSX1']
7_15150001	7	15150001	15200000	0.00660262	27595	0.750803	0.0282071	14180	0.385808	0.0347568	5609	0.152609	['ENSGALG00000052741', 'ENSGALG00000052907', 'ENSGALG00000050089']
4_29375001	4	29375001	29425000	0.0265102	10378	0.282364	0.0270541	15050	0.409479	0.0203394	15040	0.409207	['ENSGALG00000047000', 'ENSGALG00000009809']
7_19025001	7	19025001	19075000	0.0318355	7917	0.215405	0.0145196	26874	0.731186	0.0199806	15401	0.419029	['CERS6']
13_7225001	13	7225001	7275000	0.0112556	22341	0.607852	0.0218858	19457	0.529385	0.0126774	23798	0.647494	[]
5_6950001	5	6950001	7000000	0.0073017	26772	0.728411	0.0114186	30028	0.817	0.0275435	9356	0.254557	[]
9_23000001	9	23000001	23050000	0.0308465	8287	0.225472	0.0128764	28561	0.777085	0.0233304	12410	0.33765	['TIPARP', 'SSR3', 'KCNAB1']
4_77375001	4	77375001	77425000	0.00857416	25285	0.687952	0.00398902	35548	0.967187	0.006743	30735	0.836236	['ENSGALG00000048496', 'ENSGALG00000026470', 'NKX3-2']
2_61525001	2	61525001	61575000	0.0346937	6872	0.186973	0.0433285	6245	0.169913	0.0172291	18377	0.5	['GMPR2', 'ATXN1']
1_25800001	1	25800001	25850000	0.0228906	12457	0.338929	0.0408504	7140	0.194265	0.011455	25306	0.688524	[]
14_1525001	14	1525001	1575000	0.0260972	10565	0.287452	0.0320474	11525	0.313571	0.0983745	94	0.00255754	['BRI3', 'TECPR1', 'BAIAP2L1']
13_4725001	13	4725001	4775000	-0.0012596	35538	0.966915	0.023081	18399	0.500599	0.0197409	15657	0.425994	['DOCK2']
4_81550001	4	81550001	81600000	0.00889213	24931	0.678321	0.0148171	26546	0.722262	0.00606935	31429	0.855118	['ADRA2C']
2_104450001	2	104450001	104500000	0.00791024	26043	0.708576	0.0126791	28746	0.782119	0.0185354	16890	0.459542	['CHST9']
4_74775001	4	74775001	74825000	0.00476425	29830	0.811612	0.038589	8033	0.218561	0.0126369	23847	0.648827	['KCNIP4']
2_139650001	2	139650001	139700000	-0.00101398	35408	0.963378	0.0270445	15056	0.409642	0.0153617	20525	0.558443	[]
1_17425001	1	17425001	17475000	0.00963451	24099	0.655684	0.0121273	29318	0.797682	0.0471361	2377	0.0646732	['TAFA5']
7_4900001	7	4900001	4950000	0.0199703	14442	0.392937	0.0431133	6313	0.171764	0.0174372	18146	0.493715	[]
2_107475001	2	107475001	107525000	0.00195302	32940	0.896229	0.00822223	32865	0.894188	0.010153	26878	0.731295	['DTNA']
19_9600001	19	9600001	9650000	0.060386	1872	0.0509332	0.0377898	8398	0.228492	0.0196175	15771	0.429096	['PAFAH1B1', 'CLUH']
1_3825001	1	3825001	3875000	0.0140431	19430	0.52865	0.0199797	21275	0.578849	0.0276073	9315	0.253442	['MKLN1']
4_20525001	4	20525001	20575000	0.0188363	15311	0.416581	0.0157612	25578	0.695924	0.0034724	33907	0.922539	['NPY2R']
1_66700001	1	66700001	66750000	0.0310958	8188	0.222778	0.0198699	21393	0.582059	0.0147326	21281	0.579012	['ST8SIA1', 'ENSGALG00000055024']
2_107450001	2	107450001	107500000	0.00701999	27086	0.736954	0.0230997	18387	0.500272	0.0102847	26690	0.726179	['DTNA']
4_83425001	4	83425001	83475000	0.0173166	16454	0.447679	0.0397438	7546	0.205311	0.0193841	16006	0.43549	['FGFR3']
3_81050001	3	81050001	81100000	0.0224322	12745	0.346765	0.00897088	32225	0.876775	0.000439861	35872	0.976003	[]
2_131775001	2	131775001	131825000	0.0139693	19509	0.530799	0.0180957	23142	0.629646	0.00891475	28295	0.769848	['ANGPT1']
2_131750001	2	131750001	131800000	0.0209079	13751	0.374136	0.0248568	16825	0.457773	0.0117149	24983	0.679736	['ANGPT1']
2_115900001	2	115900001	115950000	0.00317173	31695	0.862355	0.00343943	35811	0.974343	0.005637	31874	0.867225	['C8orf34']
1_17200001	1	17200001	17250000	0.0412193	4859	0.132203	0.0178976	23359	0.63555	0.0236775	12126	0.329923	['TAFA5']
19_9825001	19	9825001	9875000	0.0250446	11148	0.303314	0.0212706	20041	0.545274	0.00344191	33936	0.923328	[]
1_17175001	1	17175001	17225000	0.0368304	6150	0.167329	0.0157875	25545	0.695026	0.0235386	12240	0.333025	['TAFA5']
7_7875001	7	7875001	7925000	0.00104315	33815	0.920036	0.00878176	32395	0.881401	0.0248862	11172	0.303967	['GLS2', 'STAT1']
4_77350001	4	77350001	77400000	0.00965088	24086	0.65533	0.0104263	30949	0.842058	0.00503416	32472	0.883496	['ENSGALG00000048496', 'ENSGALG00000026470']
4_74425001	4	74425001	74475000	0.0907735	452	0.012298	0.0845389	698	0.0189911	0.00933795	27804	0.756489	['ENSGALG00000048082', 'ADGRA3']
4_8325001	4	8325001	8375000	0.026919	10160	0.276432	0.041342	6951	0.189122	0.0517922	1751	0.0476411	['DACH2']
13_13025001	13	13025001	13075000	-0.000271284	34884	0.949121	0.01874	22498	0.612124	0.0121271	24464	0.665615	['GRIA1']
2_750001	2	750001	800000	0.0243407	11548	0.314197	0.034079	10301	0.280269	0.0150046	20936	0.569625	['ENSGALG00000040783', 'DHX30']
4_64100001	4	64100001	64150000	0.00694239	27196	0.739947	0.0108172	30592	0.832345	0.00297152	34331	0.934075	['SGCZ']
13_7200001	13	7200001	7250000	0.0104252	23226	0.631931	0.0180409	23208	0.631441	0.0126183	23859	0.649154	[]
2_99000001	2	99000001	99050000	0.0363246	6317	0.171872	0.0287567	13764	0.37449	0.00921172	27934	0.760026	['PTPRM']
5_33275001	5	33275001	33325000	-0.00184929	35827	0.974778	0.00613084	34374	0.935245	0.135174	11	0.000299287	[]
1_101425001	1	101425001	101475000	-0.00281699	36187	0.984573	0.0265316	15489	0.421424	0.0157315	20065	0.545927	[]
5_20350001	5	20350001	20400000	0.00993036	23775	0.646868	0.0321075	11494	0.312728	0.0136704	22584	0.614464	[]
15_1500001	15	1500001	1550000	0.006249	27999	0.761795	0.00643485	34153	0.929232	0.0346593	5647	0.153643	['ARVCF']
11_13800001	11	13800001	13850000	0.149126	29	0.00078903	0.0679076	1595	0.0433966	-0.0031143	36523	0.993715	['ADAMTS18']
20_775001	20	775001	825000	0.0115622	21999	0.598547	0.0463646	5274	0.143495	0.030671	7515	0.204468	['RALGAPB']
1_170950001	1	170950001	171000000	0.0264816	10400	0.282962	0.0269754	15107	0.41103	0.00577327	31741	0.863607	[]
5_33350001	5	33350001	33400000	0.0395266	5317	0.144665	0.00390879	35587	0.968248	0.0622346	904	0.024596	[]
24_2200001	24	2200001	2250000	0.0306543	8353	0.227268	0.0238101	17715	0.481988	0.0192564	16149	0.439381	['OPCML']
3_70725001	3	70725001	70775000	0.0697856	1221	0.0332209	0.0139005	27519	0.748735	0.0513067	1798	0.0489198	['ASCC3']
25_250001	25	250001	300000	0.0676812	1341	0.0364858	0.0704283	1373	0.0373565	0.0149802	20970	0.57055	['SCNM1', 'TMOD4', 'VPS72', 'PIP5K1A', 'PSMD4', 'ZNF687', 'PI4KB']
2_62700001	2	62700001	62750000	0.0127178	20777	0.565299	0.0100118	31322	0.852207	0.00458186	32949	0.896474	['HIVEP1']
9_7975001	9	7975001	8025000	0.0286242	9276	0.252381	0.0463821	5270	0.143386	0.0327987	6447	0.175409	[]
2_78875001	2	78875001	78925000	0.00943357	24328	0.661914	0.0106095	30780	0.83746	0.0397904	3934	0.107036	['SEMA5A']
1_160475001	1	160475001	160525000	0.000209416	34558	0.940251	0.0120365	29403	0.799995	0.0291675	8379	0.227975	['PCDH9']
4_77000001	4	77000001	77050000	0.00541523	29026	0.789737	0.0303683	12636	0.343799	0.00341985	33956	0.923872	['ENSGALG00000047196']
7_22700001	7	22700001	22750000	0.00755651	26468	0.720139	0.0266781	15362	0.417968	0.0283939	8817	0.239892	[]
12_1525001	12	1525001	1575000	0.0125741	20907	0.568836	0.0106644	30733	0.836181	0.00519882	32309	0.879061	[]
5_59675001	5	59675001	59725000	0.0346529	6892	0.187517	0.0157475	25596	0.696414	0.0685771	611	0.016624	['LRFN5']
3_31450001	3	31450001	31500000	0.0417438	4757	0.129428	0.0318224	11661	0.317272	0.042943	3160	0.085977	['TTC27']
2_94425001	2	94425001	94475000	0.0455596	3934	0.107036	0.0271349	14995	0.407983	0.00212199	34998	0.952223	[]
2_65900001	2	65900001	65950000	0.0174503	16339	0.44455	0.0102507	31102	0.846221	0.0183468	17075	0.464575	['ECI2', 'PRPF4B']
1_20750001	1	20750001	20800000	0.0230727	12328	0.335419	0.0129023	28534	0.776351	0.0468241	2417	0.0657615	['PLXNB2']
18_1250001	18	1250001	1300000	0.0144733	18989	0.516651	0.00415102	35480	0.965337	0.0146141	21447	0.583528	['SHISA6']
1_158775001	1	158775001	158825000	0.00745773	26590	0.723459	0.0547775	3329	0.0905752	0.00308029	34244	0.931708	[]
18_10375001	18	10375001	10425000	0.0295453	8869	0.241307	0.0651434	1857	0.0505251	0.0175321	18047	0.491021	['ACSF2', 'LRRC59', 'EME1', 'MRPL27', 'XYLT2', 'CD300LG', 'ENSGALG00000019755']
7_5300001	7	5300001	5350000	0.0277501	9739	0.264978	0.0117133	29733	0.808973	0.0265762	9987	0.271726	['AGAP1']
11_8100001	11	8100001	8150000	0.0100332	23677	0.644202	0.0286211	13866	0.377265	0.0201034	15274	0.415574	['UQCRFS1']
2_55400001	2	55400001	55450000	0.0278629	9683	0.263454	0.00779187	33191	0.903058	0.0321829	6737	0.1833	['NFX1']
2_90575001	2	90575001	90625000	0.0671809	1368	0.0372204	0.0490249	4542	0.123578	0.0162465	19522	0.531153	['MBP', 'ZNF236']
19_3225001	19	3225001	3275000	0.0173381	16438	0.447244	0.0468896	5120	0.139305	0.0164741	19246	0.523644	['SPNS3']
1_167650001	1	167650001	167700000	0.015521	18030	0.490559	0.0256606	16183	0.440306	0.0242719	11659	0.317217	['DGKH']
18_8075001	18	8075001	8125000	0.0357422	6508	0.177069	0.0222794	19094	0.519508	0.0130602	23325	0.634625	[]
1_43250001	1	43250001	43300000	0.0127302	20757	0.564755	0.0261645	15811	0.430184	0.016307	19460	0.529466	[]
1_136775001	1	136775001	136825000	0.0205726	13983	0.380448	0.0156886	25656	0.698046	0.0135005	22763	0.619334	['UXS1']
3_35125001	3	35125001	35175000	0.0102869	23400	0.636665	0.0469165	5111	0.13906	0.013239	23096	0.628394	['AKT3']
10_8950001	10	8950001	9000000	0.0146853	18787	0.511155	0.0488396	4584	0.124721	0.0178942	17617	0.479322	[]
2_13125001	2	13125001	13175000	0.0302035	8556	0.232791	0.0173464	23880	0.649725	0.0234873	12279	0.334086	['PARD3']
6_14200001	6	14200001	14250000	0.0108373	22775	0.61966	0.0112282	30209	0.821924	0.00930667	27841	0.757496	['KCNMA1']
7_21825001	7	21825001	21875000	0.0344307	6960	0.189367	0.0134245	27993	0.761631	0.0219661	13564	0.369048	['PLA2R1']
1_158750001	1	158750001	158800000	0.00928875	24487	0.66624	0.069634	1444	0.0392882	0.00395153	33495	0.911329	[]
3_86525001	3	86525001	86575000	0.00155176	33340	0.907112	0.00945674	31812	0.865538	0.00813065	29188	0.794145	[]
3_70700001	3	70700001	70750000	0.0963396	351	0.00954998	0.00669152	33992	0.924852	0.055565	1353	0.0368123	['ASCC3']
4_63250001	4	63250001	63300000	0.0148568	18594	0.505904	0.00446921	35327	0.961174	0.00899853	28178	0.766665	['MICU3', 'FGF20']
1_25375001	1	25375001	25425000	0.000933623	33931	0.923192	0.0550789	3266	0.0888611	0.0391145	4106	0.111716	['TFEC']
7_275001	7	275001	325000	0.0310371	8208	0.223323	0.029646	13114	0.356805	0.0133848	22918	0.623551	['PMS1']
19_8250001	19	8250001	8300000	0.00565474	28733	0.781765	0.0064041	34177	0.929885	0.00974722	27339	0.743837	['ENSGALG00000005350', 'ZNHIT3', 'CA4', 'MYO19', 'PIGW', 'GGNBP2']
1_45525001	1	45525001	45575000	0.0159156	17664	0.480601	0.0560023	3083	0.083882	0.0385903	4267	0.116096	['VEZT', 'METAP2']
11_13925001	11	13925001	13975000	0.0115007	22060	0.600207	0.0267118	15335	0.417233	0.0206373	14754	0.401426	['ENSGALG00000005361', 'NUDT7']
7_10400001	7	10400001	10450000	0.043829	4278	0.116395	0.0311278	12139	0.330277	0.0289242	8502	0.231322	[]
11_8125001	11	8125001	8175000	0.0179462	15945	0.43383	0.0317028	11753	0.319775	0.0224671	13146	0.357675	[]
19_9900001	19	9900001	9950000	0.031973	7856	0.213745	0.0227605	18668	0.507918	0.000242811	35946	0.978016	['XAF1', 'SLC13A5', 'MED31', 'TXNDC17']
4_74225001	4	74225001	74275000	0.0107324	22902	0.623116	0.0293523	13310	0.362137	0.00871559	28528	0.776188	[]
1_179625001	1	179625001	179675000	0.0202709	14220	0.386897	0.0337771	10462	0.284649	0.00908309	28074	0.763835	[]
1_17150001	1	17150001	17200000	0.004345	30353	0.825842	0.0035805	35750	0.972683	0.021762	13738	0.373782	[]
2_97225001	2	97225001	97275000	0.00494406	29622	0.805953	0.00514316	34946	0.950808	0.00358534	33811	0.919927	['AFG3L2', 'TUBB6', 'CIDEA']
19_9775001	19	9775001	9825000	0.029735	8783	0.238967	0.0159945	25340	0.689449	0.002198	34952	0.950971	['WSCD1']
4_63225001	4	63225001	63275000	0.0151187	18381	0.500109	0.00468219	35201	0.957746	0.00868767	28558	0.777004	['MICU3', 'FGF20']
4_74475001	4	74475001	74525000	0.0521413	2824	0.0768352	0.0649851	1877	0.0510693	0.0227566	12892	0.350765	['ADGRA3']
1_91325001	1	91325001	91375000	0.0194732	14803	0.402759	0.0501227	4289	0.116695	0.0147566	21254	0.578277	[]
6_6225001	6	6225001	6275000	0.00194607	32947	0.896419	0.0682143	1559	0.0424172	0.0342368	5821	0.158377	[]
7_8575001	7	8575001	8625000	0.0248929	11246	0.30598	0.00178806	36302	0.987702	0.0360989	5128	0.139522	[]
2_8250001	2	8250001	8300000	0.0839971	615	0.0167329	0.0406464	7216	0.196332	0.0239542	11922	0.324373	[]
1_148725001	1	148725001	148775000	0.0037572	31026	0.844153	0.0219415	19409	0.528079	0.00640022	31110	0.846438	[]
4_72075001	4	72075001	72125000	0.0437173	4298	0.11694	0.047514	4928	0.134081	0.0116958	25001	0.680225	[]
1_49400001	1	49400001	49450000	0.0208177	13820	0.376013	0.0643322	1958	0.0532731	0.0321811	6740	0.183381	['CYP2D6', 'NDUFA6', 'SMDT1', 'PHETA2', 'NAGA', 'WBP2NL', 'SEPTIN3']
3_95475001	3	95475001	95525000	0.0206591	13928	0.378952	0.0160983	25207	0.68583	0.0363618	5026	0.136747	[]
5_26350001	5	26350001	26400000	0.00129548	33559	0.913071	0.0416432	6831	0.185857	0.0292239	8339	0.226887	['MIDEAS', 'DNAL1']
3_18925001	3	18925001	18975000	0.00462093	30024	0.816891	0.0375992	8467	0.230369	0.0731974	460	0.0125156	['EPRS']
3_29325001	3	29325001	29375000	0.00521457	29281	0.796675	0.0138668	27548	0.749524	0.00865179	28598	0.778092	['KCNK5']
4_85925001	4	85925001	85975000	0.0277053	9761	0.265577	0.0487803	4604	0.125265	0.078131	345	0.00938673	['ENSGALG00000027090', 'ENSGALG00000046009', 'SMYD1']
2_120375001	2	120375001	120425000	0.00715805	26935	0.732845	0.014842	26528	0.721772	0.0211543	14270	0.388257	[]
1_48125001	1	48125001	48175000	0.0113437	22245	0.60524	0.0291186	13499	0.36728	0.0321767	6742	0.183436	['HIST1H103', 'ENSGALG00000042491', 'ENSGALG00000055014', 'ENSGALG00000046198', 'H2A-VIII', 'ENSGALG00000050250', 'HIST1H101', 'H2A-VIII', 'ENSGALG00000027571', 'H2A-VIII', 'ENSGALG00000050309', 'H2A-VIII', 'HIST1H2B5', 'HIST1H3H', 'ENSGALG00000046904', 'ENSGALG00000051251']
4_79100001	4	79100001	79150000	0.0263702	10446	0.284214	0.0221037	19259	0.523997	0.0108929	25951	0.706073	['EVC2', 'EVC']
6_14975001	6	14975001	15025000	0.0129958	20482	0.557273	0.037225	8657	0.235539	0.00121851	35523	0.966507	['LRMDA']
5_19750001	5	19750001	19800000	0.018405	15627	0.425178	0.0190222	22244	0.605213	0.00773882	29635	0.806307	['RAG2', 'C5H11orf74']
2_75001	2	75001	125000	0.00161128	33282	0.905534	0.00502458	35007	0.952468	8.9807e-05	35997	0.979404	['ENSGALG00000043137']
3_99275001	3	99275001	99325000	0.00503901	29497	0.802552	0.0108448	30555	0.831338	0.0315279	7045	0.19168	[]
20_11050001	20	11050001	11100000	0.0127756	20711	0.563503	0.00893673	32256	0.877619	0.0219073	13608	0.370245	['NPEPL1', 'STX16']
6_8500001	6	8500001	8550000	0.0083065	25598	0.696468	0.0622689	2189	0.0595581	0.0461353	2533	0.0689177	['JMJD1C']
1_8275001	1	8275001	8325000	0.0137613	19690	0.535724	0.0271901	14942	0.406541	0.0337355	6023	0.163873	['GRM3']
19_350001	19	350001	400000	0.0183111	15689	0.426865	0.0276957	14573	0.396501	0.0147863	21215	0.577216	['MKS1', 'BCL7B', 'TBL2', 'MLXIPL', 'ENSGALG00000042819', 'ANGPT1L']
4_79600001	4	79600001	79650000	0.0592178	1987	0.0540621	0.0471087	5050	0.1374	0.0150112	20929	0.569435	['ENSGALG00000015531']
3_52900001	3	52900001	52950000	0.00406303	30675	0.834603	0.0250559	16678	0.453774	0.00917224	27988	0.761495	[]
1_25025001	1	25025001	25075000	0.0496336	3196	0.0869565	0.0289089	13648	0.371334	0.0391576	4090	0.11128	['CAPZA2', 'MET']
2_93175001	2	93175001	93225000	0.0305657	8394	0.228383	0.0161243	25182	0.68515	0.0608516	979	0.0266366	[]
2_72975001	2	72975001	73025000	-0.000364113	34963	0.951271	0.00547713	34784	0.9464	0.00674133	30739	0.836344	[]
5_54500001	5	54500001	54550000	0.0759172	919	0.0250041	0.018519	22717	0.618082	0.0322502	6711	0.182592	['MNAT1']
3_48500001	3	48500001	48550000	0.00593777	28363	0.771698	0.0110013	30402	0.827175	0.0181332	17338	0.471731	['IYD']
4_44400001	4	44400001	44450000	0.0106277	23009	0.626027	0.0536943	3513	0.0955814	0.020698	14694	0.399793	[]
1_133750001	1	133750001	133800000	0.0174622	16332	0.44436	0.00986104	31461	0.855988	0.0105882	26308	0.715786	['TSGA10']
11_13400001	11	13400001	13450000	0.00337675	31432	0.855199	0.00639707	34184	0.930076	0.0210919	14338	0.390107	[]
1_84950001	1	84950001	85000000	0.0102834	23407	0.636856	0.00529907	34872	0.948795	0.00471107	32813	0.892774	[]
4_18350001	4	18350001	18400000	-0.000756011	35232	0.95859	0.00182859	36290	0.987376	-0.00140905	36360	0.98928	['AFF2']
3_95450001	3	95450001	95500000	0.0194727	14805	0.402813	0.0150697	26302	0.715623	0.0349317	5548	0.15095	[]
6_16250001	6	16250001	16300000	0.0025398	32343	0.879986	0.0186376	22598	0.614845	0.00891177	28301	0.770011	['VCL']
5_40225001	5	40225001	40275000	0.014763	18697	0.508707	0.0187256	22513	0.612532	0.00390779	33532	0.912336	['NRXN3']
3_69350001	3	69350001	69400000	0.00616123	28086	0.764162	0.0103734	30998	0.843391	0.0179285	17579	0.478288	[]
2_16600001	2	16600001	16650000	0.0108005	22820	0.620885	0.0100352	31307	0.851798	0.000777364	35750	0.972683	['GPR158']
19_9350001	19	9350001	9400000	0.033289	7360	0.20025	0.0876668	585	0.0159166	0.0124671	24030	0.653806	['NOS2', 'LYRM9']
2_21900001	2	21900001	21950000	0.00439815	30292	0.824182	0.038893	7906	0.215106	0.031137	7263	0.197611	['CDK14']
11_8075001	11	8075001	8125000	0.00799484	25951	0.706073	0.0259224	15989	0.435027	0.018977	16424	0.446863	['UQCRFS1']
14_625001	14	625001	675000	0.0150388	18453	0.502068	0.0229525	18495	0.503211	0.0246592	11333	0.308347	['SNX29', 'CPPED1']
1_64950001	1	64950001	65000000	0.0300171	8650	0.235349	0.0595049	2543	0.0691897	0.0130084	23383	0.636203	['PDE3A']
9_23050001	9	23050001	23100000	0.0153337	18198	0.49513	0.0429893	6360	0.173042	0.0346637	5646	0.153616	['KCNAB1', 'GMPS']
4_66675001	4	66675001	66725000	0.00510271	29416	0.800348	0.0183931	22829	0.62113	0.00378695	33630	0.915002	['CORIN']
2_131500001	2	131500001	131550000	0.0112689	22326	0.607444	0.00811462	32955	0.896637	0.00433068	33183	0.902841	['OXR1']
1_136750001	1	136750001	136800000	0.0188026	15343	0.417451	0.0164871	24789	0.674457	0.01339	22908	0.623279	['UXS1']
2_22025001	2	22025001	22075000	0.0104743	23170	0.630408	0.0380711	8276	0.225173	0.0170365	18594	0.505904	['CDK14']
1_66725001	1	66725001	66775000	0.0186645	15441	0.420118	0.0252493	16524	0.449584	0.023821	12019	0.327012	['ENSGALG00000055024']
2_45850001	2	45850001	45900000	0.03541	6618	0.180062	0.0286927	13811	0.375769	0.0235211	12253	0.333379	['DCLK3', 'TRANK1']
20_10000001	20	10000001	10050000	0.037782	5846	0.159058	0.0266946	15346	0.417533	0.00627719	31242	0.85003	['HM13', 'ID1', 'ENSGALG00000021025', 'BCL2L1', 'TPX2']
4_72225001	4	72225001	72275000	0.0126501	20849	0.567258	0.0227607	18667	0.50789	0.014789	21209	0.577053	[]
4_66550001	4	66550001	66600000	0.0279787	9624	0.261849	0.00595097	34492	0.938456	0.0351782	5439	0.147984	['ENSGALG00000050324', 'ENSGALG00000014127', 'NIPAL1', 'CNGA1', 'NFXL1']
10_8475001	10	8475001	8525000	0.00533767	29111	0.79205	0.0418925	6741	0.183409	0.0437012	3018	0.0821135	['RSL24D1']
4_72250001	4	72250001	72300000	0.0131387	20321	0.552892	0.0226022	18803	0.511591	0.014763	21242	0.577951	[]
11_1350001	11	1350001	1400000	0.0161323	17472	0.475377	0.0174723	23762	0.646515	0.0160827	19685	0.535588	['FHOD1', 'HSD11B2', 'ATP6V0D1', 'AGRP']
2_121100001	2	121100001	121150000	0.0247459	11321	0.308021	0.0394084	7683	0.209038	0.0336007	6079	0.165397	['PAG1']
12_2150001	12	2150001	2200000	0.0790367	785	0.0213582	0.0551592	3253	0.0885074	0.0160223	19752	0.537411	['C3orf18', 'HEMK1']
7_19050001	7	19050001	19100000	0.0322825	7717	0.209964	0.0295872	13158	0.358002	0.0265585	10005	0.272215	['CERS6', 'STK39']
1_137475001	1	137475001	137525000	0.0191875	15029	0.408908	0.0240298	17511	0.476438	0.020912	14487	0.394161	['GCC2', 'LIMS1']
4_15350001	4	15350001	15400000	0.0504187	3077	0.0837188	0.0480381	4788	0.130272	0.0063002	31225	0.849567	['TENM1']
4_56875001	4	56875001	56925000	0.0473217	3577	0.0973227	0.0204453	20803	0.566006	0.0313923	7127	0.193911	['ANK2']
2_50100001	2	50100001	50150000	-0.00279457	36182	0.984437	0.0183307	22897	0.62298	-0.000444345	36162	0.983893	['SUGCT']
4_75100001	4	75100001	75150000	0.0389355	5487	0.14929	0.0160682	25237	0.686646	0.000474463	35855	0.97554	['SLIT2']
18_9500001	18	9500001	9550000	0.0211219	13600	0.370028	0.0312857	12029	0.327284	0.00936222	27775	0.7557	['RNF213', 'SLC26A11', 'SGSH']
4_47625001	4	47625001	47675000	0.00259392	32285	0.878408	0.0211372	20163	0.548593	0.010179	26847	0.730451	[]
3_6325001	3	6325001	6375000	0.0198169	14561	0.396175	0.0202053	21048	0.572672	0.00176933	35230	0.958535	[]
1_45600001	1	45600001	45650000	0.0172532	16496	0.448822	0.0436655	6156	0.167492	0.033542	6104	0.166077	['NTN4']
4_8100001	4	8100001	8150000	0.0396696	5281	0.143685	0.0345852	10025	0.272759	0.00626464	31259	0.850492	['KLHL4']
7_7050001	7	7050001	7100000	0.011437	22141	0.602411	0.00636584	34207	0.930701	0.0293793	8241	0.22422	['PCNT']
1_55000001	1	55000001	55050000	0.0417897	4745	0.129102	0.0207788	20499	0.557735	0.0208742	14523	0.395141	[]
2_8875001	2	8875001	8925000	0.0152011	18306	0.498068	0.0123564	29092	0.791533	0.0170104	18619	0.506584	['PTPRN2']
5_26450001	5	26450001	26500000	-0.000861521	35293	0.960249	0.0298031	13012	0.354029	0.0251259	11023	0.299913	['NUMB']
13_6825001	13	6825001	6875000	0.0282513	9478	0.257877	0.00944711	31818	0.865702	0.0288831	8527	0.232002	[]
12_12925001	12	12925001	12975000	0.0289295	9140	0.24868	0.0301683	12753	0.346983	0.00923614	27906	0.759264	['FHIT']
1_101350001	1	101350001	101400000	0.0287496	9222	0.250911	0.0172383	23997	0.652909	0.0291709	8375	0.227866	[]
1_57475001	1	57475001	57525000	0.00785787	26111	0.710426	0.0248	16880	0.45927	0.0167133	18977	0.516325	['DGKI']
1_3800001	1	3800001	3850000	0.0103274	23358	0.635523	0.024621	17013	0.462888	0.0263978	10114	0.275181	['MKLN1']
Z_600001	Z	600001	650000	0.00663632	27554	0.749687	0.0444859	5890	0.160255	0.0594721	1072	0.0291669	['ENSGALG00000033862', 'ENSGALG00000034584', 'ENSGALG00000053757']
4_77150001	4	77150001	77200000	0.0116639	21905	0.59599	0.0139253	27498	0.748163	0.009515	27593	0.750748	[]
2_95575001	2	95575001	95625000	-0.00372926	36381	0.989851	0.0034107	35826	0.974751	0.00690581	30570	0.831746	[]
1_177000001	1	177000001	177050000	0.0282791	9464	0.257496	0.0275422	14682	0.399467	0.0637477	823	0.0223921	[]
7_18750001	7	18750001	18800000	0.000877067	33986	0.924688	0.0134234	27996	0.761713	0.0100875	26967	0.733716	['LRP2']
2_87875001	2	87875001	87925000	0.0413398	4834	0.131523	0.0101281	31217	0.84935	0.0428533	3179	0.086494	['GALNT12', 'GABBR2']
18_1575001	18	1575001	1625000	0.014364	19097	0.51959	0.0126974	28725	0.781548	0.016435	19300	0.525113	[]
2_145900001	2	145900001	145950000	0.0363572	6304	0.171519	0.100106	296	0.00805355	0.026397	10115	0.275208	[]
2_148550001	2	148550001	148600000	0.0350228	6750	0.183653	0.0327391	11066	0.301083	0.0157397	20058	0.545737	[]
12_11050001	12	11050001	11100000	0.0155665	17985	0.489334	0.048452	4694	0.127714	0.0642069	793	0.0215759	['CFAP100', 'ENSGALG00000030487', 'UROC1']
4_63275001	4	63275001	63325000	0.00875946	25062	0.681885	0.00428701	35415	0.963569	0.0130028	23388	0.636339	[]
7_23675001	7	23675001	23725000	0.00472783	29886	0.813136	0.0100565	31290	0.851336	0.0143767	21747	0.591691	['BIN1']
1_165775001	1	165775001	165825000	0.0435845	4337	0.118001	0.0305136	12533	0.340997	0.000243892	35944	0.977962	[]
1_15400001	1	15400001	15450000	0.0308829	8273	0.225091	0.012358	29090	0.791478	0.0403302	3776	0.102737	['ABCD2']
4_87375001	4	87375001	87425000	0.00192586	32973	0.897127	0.018079	23161	0.630163	0.0186443	16762	0.456059	[]
4_10675001	4	10675001	10725000	0.0224402	12740	0.346629	0.012178	29268	0.796321	0.018889	16501	0.448958	['GABRQ']
4_74600001	4	74600001	74650000	0.0200319	14394	0.391631	0.0586395	2672	0.0726996	0.00311554	34210	0.930783	[]
1_194650001	1	194650001	194700000	0.0278194	9698	0.263862	0.0177081	23510	0.639658	0.0223412	13240	0.360233	['MYO7A']
1_39350001	1	39350001	39400000	0.0491158	3275	0.0891059	0.0123816	29066	0.790825	0.0326777	6502	0.176906	['SYT1']
2_143700001	2	143700001	143750000	0.00135088	33505	0.911601	0.0250913	16646	0.452903	0.00537492	32140	0.874463	['ENSGALG00000050611']
12_11075001	12	11075001	11125000	0.0169238	16771	0.456304	0.0498079	4356	0.118518	0.0983427	95	0.00258475	['ENSGALG00000030487', 'UROC1', 'ENSGALG00000006325']
12_12900001	12	12900001	12950000	0.0297644	8764	0.23845	0.0216564	19676	0.535343	0.00925169	27892	0.758883	['FHIT']
2_19175001	2	19175001	19225000	0.0161148	17484	0.475703	0.0447857	5794	0.157643	0.0170731	18558	0.504925	['CACNB2']
2_7875001	2	7875001	7925000	0.088448	504	0.0137128	0.0728316	1197	0.0325679	0.0178985	17613	0.479213	['INSIG1']
1_176625001	1	176625001	176675000	0.0177333	16106	0.438211	0.028719	13793	0.375279	0.0291578	8385	0.228138	['UBL3']
10_8975001	10	8975001	9025000	0.0144336	19030	0.517767	0.0504462	4219	0.11479	0.0183134	17117	0.465718	[]
19_9875001	19	9875001	9925000	0.0386958	5557	0.151194	0.0249312	16771	0.456304	0.000907963	35683	0.97086	['XAF1', 'SLC13A5']
20_12175001	20	12175001	12225000	0.0425986	4549	0.123769	0.0107379	30664	0.834304	0.0233943	12350	0.336018	[]
11_13625001	11	13625001	13675000	0.000739977	34113	0.928144	0.0109373	30467	0.828944	0.00696474	30509	0.830087	[]
1_133375001	1	133375001	133425000	0.0146782	18797	0.511427	0.0275757	14657	0.398787	0.00816029	29157	0.793301	['TMEM131']
2_55250001	2	55250001	55300000	0.0138469	19604	0.533384	0.0280171	14329	0.389862	0.0133825	22920	0.623606	[]
1_11825001	1	11825001	11875000	0.023943	11781	0.320537	0.0218278	19514	0.530935	0.0232971	12443	0.338548	['MAGI2']
3_80775001	3	80775001	80825000	0.0173318	16442	0.447353	0.00859964	32547	0.885536	0.0113285	25454	0.69255	['TMEM30A', 'COX7A2', 'COL12A1']
2_25525001	2	25525001	25575000	0.0865727	554	0.0150732	0.0488283	4588	0.12483	0.00512005	32382	0.881047	[]
1_65625001	1	65625001	65675000	0.0168931	16795	0.456957	0.0140288	27398	0.745443	0.0304143	7641	0.207896	[]
7_29600001	7	29600001	29650000	0.0378955	5814	0.158187	0.024706	16948	0.46112	0.0419447	3384	0.0920716	['ACTR3', 'SLC35F5']
4_8075001	4	8075001	8125000	0.0471451	3616	0.0983838	0.0393928	7693	0.209311	0.00418982	33299	0.905997	['KLHL4']
13_6850001	13	6850001	6900000	0.0285174	9335	0.253986	0.00889215	32305	0.878952	0.0290184	8449	0.22988	[]
2_21850001	2	21850001	21900000	0.0026244	32242	0.877238	0.0474053	4955	0.134815	0.0260053	10405	0.283098	['CDK14']
5_5075001	5	5075001	5125000	0.0215106	13331	0.362709	0.00921536	32022	0.871252	0.0246765	11322	0.308048	[]
2_20700001	2	20700001	20750000	0.00435059	30347	0.825679	0.0340668	10314	0.280623	0.00758908	29801	0.810823	['ABCB1', 'ABCB1']
2_22200001	2	22200001	22250000	0.00515671	29350	0.798553	0.0108914	30514	0.830223	0.00684622	30646	0.833814	[]
17_1025001	17	1025001	1075000	0.0342795	7033	0.191353	0.0342276	10226	0.278228	0.00775481	29622	0.805953	['EXD3']
1_91300001	1	91300001	91350000	0.0131096	20347	0.5536	0.0304392	12579	0.342248	0.0111443	25653	0.697965	[]
4_78775001	4	78775001	78825000	0.0339107	7160	0.194809	0.0167515	24489	0.666295	0.0330837	6320	0.171954	['MSX1']
3_100050001	3	100050001	100100000	0.00549827	28923	0.786935	0.0540516	3450	0.0938673	0.0489187	2108	0.0573543	['VSNL1']
1_162525001	1	162525001	162575000	0.0340369	7113	0.19353	0.0206857	20580	0.559939	0.00780157	29572	0.804593	[]
4_47900001	4	47900001	47950000	0.00225272	32638	0.888012	0.0331365	10835	0.294798	0.0387952	4210	0.114545	[]
10_4450001	10	4450001	4500000	0.00622951	28020	0.762366	0.0299304	12927	0.351717	0.00472877	32788	0.892093	['HERC1', 'FBXL22', 'USP3']
1_11575001	1	11575001	11625000	0.066083	1451	0.0394787	0.0383236	8158	0.221962	0.0282087	8937	0.243157	[]
1_188625001	1	188625001	188675000	0.0144143	19047	0.518229	0.021874	19465	0.529602	0.0402813	3790	0.103118	[]
2_147300001	2	147300001	147350000	0.0100128	23691	0.644583	0.00962407	31664	0.861512	-0.00275635	36496	0.99298	['TSNARE1']
5_7600001	5	7600001	7650000	0.0030191	31853	0.866654	0.0359215	9327	0.253768	0.00104769	35621	0.969173	['PPFIBP2']
9_6750001	9	6750001	6800000	0.0103526	23323	0.63457	0.0169692	24270	0.660336	0.0201546	15224	0.414213	['SPSB4']
7_24800001	7	24800001	24850000	0.0163474	17277	0.470071	0.00274753	36064	0.981227	0.00844891	28822	0.784187	['ENSGALG00000048580']
2_57225001	2	57225001	57275000	0.00824967	25655	0.698019	0.0682397	1557	0.0423627	0.0329921	6363	0.173124	[]
2_21925001	2	21925001	21975000	0.00359051	31226	0.849595	0.0170558	24175	0.657752	0.0249179	11148	0.303314	['CDK14']
3_69950001	3	69950001	70000000	0.0108743	22725	0.6183	0.0089425	32250	0.877456	0.0296098	8094	0.220221	[]
7_6900001	7	6900001	6950000	0.0100725	23627	0.642842	0.0126803	28744	0.782065	0.0306559	7527	0.204794	['ENSGALG00000046256', 'LSS', 'S100B', 'DIP2A']
6_22000001	6	22000001	22050000	0.00295223	31912	0.868259	0.0243699	17230	0.468793	0.020477	14913	0.405752	['CCNJ', 'ZNF518A']
5_55875001	5	55875001	55925000	0.0141444	19330	0.525929	0.0234426	18049	0.491076	0.0123772	24139	0.656772	[]
4_77175001	4	77175001	77225000	0.0159792	17608	0.479077	0.0107584	30636	0.833542	0.0082629	29044	0.790227	[]
2_17425001	2	17425001	17475000	0.0365642	6236	0.169669	0.0228562	18585	0.505659	0.0183694	17061	0.464194	['ARMC3']
7_4875001	7	4875001	4925000	0.0212341	13504	0.367416	0.0411445	7034	0.191381	0.0172463	18352	0.49932	['COL6A3']
14_9375001	14	9375001	9425000	0.0240488	11722	0.318931	0.0271339	14997	0.408037	0.0220319	13505	0.367443	['CLEC16A']
2_107375001	2	107375001	107425000	0.0228873	12459	0.338984	0.0349379	9813	0.266991	0.0116174	25110	0.683191	['DTNA']
7_21200001	7	21200001	21250000	0.17756	11	0.000299287	0.0712969	1294	0.0352071	0.0227059	12938	0.352016	['SLC4A10']
15_1650001	15	1650001	1700000	0.0109555	22634	0.615824	0.00517915	34926	0.950264	0.0153903	20489	0.557463	['ZDHHC8']
6_14625001	6	14625001	14675000	0.0290776	9080	0.247048	0.00795056	33075	0.899902	0.022575	13057	0.355254	['KCNMA1']
6_14600001	6	14600001	14650000	0.028947	9135	0.248544	0.00509052	34970	0.951461	0.0230758	12636	0.343799	['KCNMA1']
18_7150001	18	7150001	7200000	0.0372063	6025	0.163928	0.0484117	4704	0.127986	0.0235787	12202	0.331991	['HELZ']
8_29925001	8	29925001	29975000	0.0129311	20542	0.558905	0.00909431	32139	0.874435	0.0149586	20999	0.571339	['TNNI3K', 'ENSGALG00000011356']
10_8425001	10	8425001	8475000	0.00975965	23978	0.652392	0.0516461	3927	0.106846	0.0608001	982	0.0267182	['PIGB', 'RAB27A', 'PIGBOS1', 'RSL24D1']
2_3025001	2	3025001	3075000	0.0117591	21787	0.592779	0.0181854	23043	0.626952	0.00854473	28711	0.781167	[]
21_425001	21	425001	475000	0.00921456	24564	0.668335	0.012851	28593	0.777956	0.0162089	19567	0.532377	['ENSGALG00000047857']
24_1375001	24	1375001	1425000	0.0434334	4365	0.118763	0.0965466	372	0.0101213	0.0147471	21267	0.578631	['BARX2']
4_64125001	4	64125001	64175000	0.00541673	29023	0.789656	0.0126151	28815	0.783996	0.00353865	33854	0.921097	['SGCZ']
11_3725001	11	3725001	3775000	0.0879263	522	0.0142025	0.00759766	33360	0.907656	0.0471796	2364	0.0643195	['MMP2']
4_27450001	4	27450001	27500000	0.0106539	22978	0.625184	0.0252625	16507	0.449121	0.0128537	23575	0.641427	[]
4_76700001	4	76700001	76750000	0.0172936	16469	0.448087	0.0403186	7351	0.200005	0.00686946	30616	0.832998	['CC2D2A', 'C1QTNF7']
13_16600001	13	16600001	16650000	0.0337087	7233	0.196795	0.0711894	1302	0.0354247	0.019787	15603	0.424525	['PPP2CA', 'SKP1', 'TCF7']
1_37925001	1	37925001	37975000	0.0286291	9274	0.252326	0.0376501	8451	0.229934	0.0173198	18284	0.49747	[]
1_39650001	1	39650001	39700000	0.0304906	8431	0.22939	0.0374089	8562	0.232954	0.0142155	21953	0.597296	['PPP1R12A']
1_43300001	1	43300001	43350000	0.0296351	8824	0.240083	0.0718233	1258	0.0342276	0.0552745	1384	0.0376558	['DUSP6']
1_50425001	1	50425001	50475000	0.0184613	15592	0.424226	0.047848	4847	0.131877	0.0314369	7095	0.19304	[]
1_31150001	1	31150001	31200000	0.0394654	5334	0.145127	0.0286743	13823	0.376095	0.0165413	19175	0.521712	[]
3_84925001	3	84925001	84975000	0.0303771	8478	0.230669	0.0262081	15773	0.429151	0.010361	26585	0.723323	[]
6_14250001	6	14250001	14300000	0.0429439	4476	0.121783	0.0193929	21878	0.595255	0.0231585	12573	0.342085	['KCNMA1']
2_1250001	2	1250001	1300000	0.00317427	31690	0.862219	0.00922344	32013	0.871007	0.0141626	22013	0.598928	['GHRHR']
2_103125001	2	103125001	103175000	0.0350048	6757	0.183844	0.0204917	20766	0.565	0.0117705	24913	0.677831	['LAMA3']
1_130425001	1	130425001	130475000	0.021099	13616	0.370463	0.0180265	23220	0.631768	0.0119341	24710	0.672308	['ASMTL', 'SLC25A6', 'ENSGALG00000046156']
9_6825001	9	6825001	6875000	-0.00127438	35547	0.96716	0.00641763	34169	0.929668	0.010333	26630	0.724547	[]
2_120450001	2	120450001	120500000	0.0147582	18705	0.508924	0.0050745	34976	0.951624	0.00123023	35517	0.966344	[]
4_71225001	4	71225001	71275000	0.0560181	2323	0.063204	0.0672101	1670	0.0454372	0.00424794	33252	0.904718	[]
1_165750001	1	165750001	165800000	0.0430923	4440	0.120803	0.0536761	3522	0.0958263	0.0020853	35027	0.953012	[]
1_96850001	1	96850001	96900000	0.00593536	28366	0.77178	0.0279951	14345	0.390298	0.0379875	4462	0.121402	[]
12_9075001	12	9075001	9125000	0.0178753	15993	0.435136	0.00740108	33481	0.910948	0.0188527	16536	0.44991	['DNAH12', 'PDE12', 'ARF4']
3_106525001	3	106525001	106575000	0.00792668	26027	0.708141	0.0454171	5573	0.15163	0.0119485	24688	0.671709	['MSRA']
23_5550001	23	5550001	5600000	0.0317076	7953	0.216385	0.0110392	30380	0.826577	0.0189801	16420	0.446754	['MACF1']
2_131475001	2	131475001	131525000	0.0119287	21600	0.587691	0.00730432	33551	0.912853	0.00452501	33009	0.898106	['OXR1']
1_96875001	1	96875001	96925000	0.00715312	26942	0.733036	0.0247787	16897	0.459732	0.03582	5225	0.142161	[]
3_78500001	3	78500001	78550000	0.0286008	9291	0.252789	0.0153248	26042	0.708549	0.0380805	4432	0.120586	[]
3_78475001	3	78475001	78525000	0.0342915	7027	0.19119	0.0150763	26298	0.715514	0.0448118	2795	0.0760461	[]
9_7075001	9	7075001	7125000	0.0108807	22718	0.61811	0.030254	12701	0.345568	0.0154068	20472	0.557001	[]
8_6675001	8	6675001	6725000	0.0326481	7579	0.206209	0.0355073	9530	0.259292	0.021016	14401	0.391821	['RALGPS2', 'ANGPTL1']
4_74950001	4	74950001	75000000	0.0203889	14129	0.384421	0.0517073	3919	0.106628	0.0102744	26702	0.726506	['PACRGL', 'SLIT2']
12_7250001	12	7250001	7300000	0.0115777	21985	0.598166	0.0327538	11056	0.300811	0.0159756	19801	0.538744	['BICD2']
2_103000001	2	103000001	103050000	0.0132194	20219	0.550117	0.0280759	14280	0.388529	0.020817	14569	0.396392	['TMEM241', 'RIOK3', 'RMC1', 'NPC1']
5_52550001	5	52550001	52600000	0.0249992	11177	0.304103	0.0295437	13195	0.359009	0.0115452	25206	0.685803	[]
2_54525001	2	54525001	54575000	0.0144261	19037	0.517957	0.019777	21484	0.584535	0.0475916	2300	0.0625782	['RAMP3']
13_6150001	13	6150001	6200000	0.0640387	1585	0.0431246	0.0267498	15305	0.416417	0.0266648	9931	0.270202	['TENM2']
2_139250001	2	139250001	139300000	0.0683321	1302	0.0354247	0.0336633	10527	0.286418	0.0368587	4834	0.131523	[]
1_146300001	1	146300001	146350000	0.0155815	17972	0.488981	0.0202922	20962	0.570332	0.0133903	22905	0.623197	['STK24', 'FARP1']
20_2750001	20	2750001	2800000	0.00380055	30981	0.842929	0.0213433	19967	0.543261	0.0222544	13314	0.362246	[]
4_74925001	4	74925001	74975000	0.0253951	10966	0.298362	0.0563208	3024	0.0822768	0.0105819	26317	0.716031	['KCNIP4', 'PACRGL']
2_139275001	2	139275001	139325000	0.0664714	1426	0.0387985	0.0303993	12608	0.343037	0.0366308	4925	0.133999	[]
1_106550001	1	106550001	106600000	0.0507561	3024	0.0822768	0.0361381	9199	0.250286	0.00509969	32403	0.881618	['IFNAR2', 'IL10RB']
1_155800001	1	155800001	155850000	0.0216616	13216	0.35958	0.05003	4308	0.117212	0.00861603	28633	0.779044	['FBXL3', 'CLN5', 'GATD3AL1']
2_87850001	2	87850001	87900000	0.0792788	773	0.0210317	0.0668714	1703	0.0463351	0.0154725	20377	0.554416	['GALNT12']
2_45075001	2	45075001	45125000	0.0419591	4694	0.127714	0.0341388	10268	0.279371	0.0173325	18267	0.497007	[]
8_16525001	8	16525001	16575000	0.0224446	12735	0.346493	0.0182075	23022	0.626381	0.0103809	26556	0.722534	['ENSGALG00000006864', 'ZNHIT6']
14_14925001	14	14925001	14975000	0.0203013	14202	0.386407	0.00441721	35356	0.961963	0.0263554	10147	0.276079	['GPR139']
2_57275001	2	57275001	57325000	0.00439562	30293	0.82421	0.0776027	963	0.0262012	0.0437333	3011	0.0819231	[]
1_148275001	1	148275001	148325000	0.0308897	8271	0.225037	0.0121986	29251	0.795859	0.00549396	32026	0.871361	['ENSGALG00000049165']
14_1500001	14	1500001	1550000	0.023273	12208	0.332154	0.0342659	10202	0.277575	0.0964556	107	0.00291125	['BHLHA15', 'BRI3', 'TECPR1']
4_59725001	4	59725001	59775000	0.0438193	4281	0.116477	0.0311994	12085	0.328808	0.000830972	35734	0.972248	['RAP1GDS1']
2_49250001	2	49250001	49300000	0.078572	801	0.0217935	0.0295819	13165	0.358192	0.0223153	13262	0.360831	['VPS41']
14_14950001	14	14950001	15000000	0.0209559	13714	0.373129	0.000914468	36448	0.991674	0.0262583	10227	0.278255	['GPR139']
4_56850001	4	56850001	56900000	0.0194163	14848	0.403983	0.0174195	23815	0.647957	0.0276576	9283	0.252571	['ANK2']
9_7100001	9	7100001	7150000	0.00894566	24884	0.677042	0.0272298	14909	0.405643	0.0141842	21986	0.598193	[]
1_136050001	1	136050001	136100000	0.00455468	30105	0.819095	0.0512964	4017	0.109294	0.000907557	35684	0.970888	[]
1_130325001	1	130325001	130375000	0.0156789	17888	0.486695	0.00922002	32017	0.871116	0.00857503	28673	0.780133	['ASMT', 'AKAP17A']
3_101050001	3	101050001	101100000	0.00374545	31040	0.844534	0.0121133	29337	0.798199	0.0103494	26602	0.723785	[]
6_18550001	6	18550001	18600000	0.0239783	11759	0.319938	0.0237628	17755	0.483077	0.0120028	24608	0.669533	['MARCH8', 'ZFAND4']
5_26225001	5	26225001	26275000	-0.000202373	34833	0.947734	0.0518497	3885	0.105703	0.0488783	2118	0.0576264	['UBR1', 'TMEM62']
8_27225001	8	27225001	27275000	0.0035632	31254	0.850356	0.00798308	33053	0.899303	0.0116547	25058	0.681776	[]
7_30925001	7	30925001	30975000	0.0141038	19366	0.526909	0.0327328	11072	0.301246	0.0347087	5632	0.153235	['THSD7B']
9_6725001	9	6725001	6775000	0.00899537	24815	0.675165	0.0123879	29058	0.790608	0.0193604	16032	0.436197	['SPSB4']
1_20625001	1	20625001	20675000	0.00201886	32874	0.894433	0.0372859	8619	0.234505	0.0189447	16455	0.447706	['PLXNB2']
8_2800001	8	2800001	2850000	0.00441983	30267	0.823502	0.00833922	32749	0.891032	0.017135	18488	0.50302	['DENND1B']
5_48625001	5	48625001	48675000	0.00450088	30168	0.820809	0.0507251	4149	0.112886	0.0682811	619	0.0168417	['EVL', 'DEGS2']
10_17925001	10	17925001	17975000	0.000459752	34359	0.934837	0.0155075	25846	0.703216	0.0140379	22155	0.602792	['LRRK1']
5_24100001	5	24100001	24150000	0.114197	139	0.0037819	0.0594146	2553	0.0694618	0.0163094	19454	0.529303	['PHF21A', 'LARGE2']
3_43725001	3	43725001	43775000	0.0019001	32996	0.897753	0.0101535	31187	0.848533	0.00953302	27569	0.750095	[]
2_11325001	2	11325001	11375000	0.00526277	29208	0.794689	0.0135138	27910	0.759373	0.00363693	33766	0.918703	[]
8_29625001	8	29625001	29675000	0.0153639	18173	0.49445	0.0196362	21617	0.588154	0.00398571	33471	0.910676	['NEGR1']
1_42225001	1	42225001	42275000	-0.00237129	36035	0.980438	0.0298095	13006	0.353866	0.0102339	26752	0.727866	['MGAT4C']
9_20125001	9	20125001	20175000	0.0756189	925	0.0251673	0.0047797	35147	0.956277	0.0660336	714	0.0194265	['MECOM']
5_150001	5	150001	200000	0.013875	19586	0.532894	0.00993451	31400	0.854329	0.0131595	23208	0.631441	['KDM2A', 'GRK2', 'ANKRD13D', 'ENSGALG00000050752', 'ENSGALG00000040120', 'ENSGALG00000047313', 'CLCF1', 'RAD9A']
5_19000001	5	19000001	19050000	0.00365292	31143	0.847336	0.0110542	30371	0.826332	0.00239367	34795	0.9467	['EHF']
4_76725001	4	76725001	76775000	0.0185889	15494	0.42156	0.0394482	7667	0.208603	0.0072521	30187	0.821326	['CC2D2A', 'C1QTNF7']
1_11800001	1	11800001	11850000	0.0211269	13598	0.369973	0.0195611	21707	0.590602	0.0263571	10146	0.276052	['MAGI2']
5_125001	5	125001	175000	0.00565928	28725	0.781548	0.00679324	33924	0.923002	0.0159632	19814	0.539098	['ENSGALG00000033386', 'KDM2A', 'GRK2', 'ANKRD13D']
2_45875001	2	45875001	45925000	0.0204035	14117	0.384094	0.0143184	27096	0.737226	0.0126998	23763	0.646542	['TRANK1']
7_12000001	7	12000001	12050000	0.133834	63	0.0017141	0.0427582	6448	0.175437	0.0476484	2292	0.0623606	['CARF', 'PLEKHM3']
5_33375001	5	33375001	33425000	0.035547	6562	0.178538	0.00518649	34923	0.950182	0.055172	1398	0.0380367	[]
3_5575001	3	5575001	5625000	0.134262	60	0.00163248	0.0872511	605	0.0164608	0.00722477	30214	0.82206	['ENSGALG00000008725']
3_81225001	3	81225001	81275000	0.0473793	3570	0.0971323	0.0476097	4904	0.133428	0.0191141	16277	0.442863	[]
19_9950001	19	9950001	10000000	0.0296717	8809	0.239675	0.0191046	22161	0.602955	0.000925578	35678	0.970724	['TXNDC17', 'KIAA0753', 'PITPNM3']
4_56300001	4	56300001	56350000	0.00618509	28062	0.763509	0.0468035	5141	0.139876	0.0517844	1753	0.0476955	[]
3_106950001	3	106950001	107000000	0.0133508	20090	0.546607	0.045762	5467	0.148746	0.014209	21961	0.597513	['ENSGALG00000016646']
2_39150001	2	39150001	39200000	0.0162261	17386	0.473037	0.024504	17120	0.4658	0.0149672	20987	0.571013	['RBMS3']
1_98500001	1	98500001	98550000	0.00184593	33053	0.899303	0.00568876	34657	0.942945	0.0103924	26534	0.721935	['ROBO2']
1_103950001	1	103950001	104000000	0.012196	21299	0.579502	0.00394594	35570	0.967786	0.0258142	10536	0.286663	['APP']
2_57250001	2	57250001	57300000	0.00638974	27840	0.757469	0.0748684	1084	0.0294934	0.0414066	3502	0.0952821	[]
2_78900001	2	78900001	78950000	0.0096595	24074	0.655004	0.00954433	31734	0.863416	0.0373653	4661	0.126816	['SEMA5A']
1_133400001	1	133400001	133450000	0.00477949	29817	0.811259	0.0206968	20568	0.559613	0.00610077	31399	0.854302	['TMEM131']
5_7275001	5	7275001	7325000	0.00720634	26866	0.730968	0.0132744	28152	0.765957	0.0177295	17832	0.485172	['CSTF3', 'TCP11L1', 'DEPDC7']
18_9125001	18	9125001	9175000	0.0343767	6982	0.189966	0.0366638	8926	0.242858	0.0230037	12698	0.345486	['GPR142', 'GPRC5C', 'CCDC137', 'OXLD1', 'PDE6G', 'TSPAN10', 'NPLOC4', 'ENSGALG00000054746', 'FAAP100']
2_3000001	2	3000001	3050000	0.00816522	25762	0.700931	0.0246061	17030	0.463351	0.0103823	26555	0.722506	[]
1_121000001	1	121000001	121050000	0.0299387	8676	0.236056	0.017358	23869	0.649426	0.0063615	31155	0.847663	[]
2_100825001	2	100825001	100875000	0.0243283	11558	0.314469	0.0791418	884	0.0240518	0.030527	7582	0.20629	['ENSGALG00000014793', 'TGIF1', 'MYL12B']
4_88200001	4	88200001	88250000	0.037441	5955	0.162023	0.0220812	19282	0.524623	0.0388393	4196	0.114164	[]
4_51500001	4	51500001	51550000	0.0258318	10721	0.291696	0.0232786	18208	0.495402	0.017195	18419	0.501143	[]
5_6875001	5	6875001	6925000	0.00995467	23750	0.646188	0.0224144	18966	0.516025	0.0120771	24530	0.66741	[]
7_31200001	7	31200001	31250000	0.0551495	2414	0.0656799	0.0263383	15672	0.426403	0.0339272	5945	0.161751	['ENSGALG00000033461', 'ENSGALG00000047828', 'HNMT']
2_94525001	2	94525001	94575000	0.0313231	8088	0.220058	0.0333512	10706	0.291288	0.00363461	33769	0.918784	[]
4_88175001	4	88175001	88225000	0.0358697	6472	0.17609	0.0258109	16068	0.437177	0.0406412	3699	0.100642	[]
4_86525001	4	86525001	86575000	0.0367167	6188	0.168363	0.036446	9033	0.245769	0.0189842	16414	0.446591	[]
1_135025001	1	135025001	135075000	0.0566008	2249	0.0611906	0.0634133	2054	0.0558851	0.0219511	13585	0.36962	['MAP4K4', 'IL1R2']
5_22275001	5	22275001	22325000	0.00592595	28379	0.772134	0.0113259	30115	0.819367	0.00726121	30172	0.820917	[]
3_42600001	3	42600001	42650000	0.0115479	22007	0.598765	0.00543428	34810	0.947108	0.00423949	33260	0.904936	['CEP43', 'RNASET2']
7_20100001	7	20100001	20150000	0.0658312	1466	0.0398868	0.0147284	26648	0.725037	0.0403753	3763	0.102383	['COBLL1', 'GRB14']
1_20775001	1	20775001	20825000	0.0359528	6436	0.17511	0.00597845	34470	0.937857	0.0421809	3333	0.090684	['PLXNB2']
2_139300001	2	139300001	139350000	0.0259638	10646	0.289656	0.0112042	30231	0.822523	0.0132703	23057	0.627333	[]
2_13100001	2	13100001	13150000	0.0291786	9034	0.245796	0.0217081	19618	0.533765	0.0177981	17746	0.482832	['CUL2', 'PARD3']
4_77325001	4	77325001	77375000	0.0251834	11072	0.301246	0.0257696	16105	0.438184	0.00779135	29583	0.804892	['ENSGALG00000048496']
4_62950001	4	62950001	63000000	0.00731769	26760	0.728084	0.000745895	36466	0.992164	0.0040508	33425	0.909425	['MTUS1']
7_23650001	7	23650001	23700000	0.00300871	31860	0.866844	0.0115732	29865	0.812565	0.014229	21930	0.59667	['CYP27C1', 'BIN1']
10_15725001	10	15725001	15775000	0.00849273	25372	0.690319	0.0225708	18829	0.512298	0.0120325	24581	0.668798	[]
4_47925001	4	47925001	47975000	0.0115974	21964	0.597595	0.0269572	15130	0.411656	0.0369919	4791	0.130353	[]
2_49275001	2	49275001	49325000	0.0750973	955	0.0259836	0.0331808	10798	0.293791	0.0210473	14374	0.391087	['VPS41']
2_31950001	2	31950001	32000000	0.0465399	3740	0.101758	0.119441	125	0.00340099	0.0299116	7927	0.215677	[]
1_23325001	1	23325001	23375000	0.0333203	7352	0.200033	0.0498427	4347	0.118273	0.00737076	30045	0.817462	['FAM3C']
4_74125001	4	74125001	74175000	0.0492433	3254	0.0885346	0.0635141	2045	0.0556402	0.00407781	33396	0.908636	[]
1_45575001	1	45575001	45625000	0.0100127	23692	0.64461	0.0405053	7273	0.197883	0.0291362	8395	0.228411	['METAP2', 'USP44']
3_92425001	3	92425001	92475000	0.0648962	1530	0.0416281	0.0168212	24422	0.664472	0.0640874	798	0.0217119	[]
3_7825001	3	7825001	7875000	0.00102623	33835	0.92058	0.00281273	36037	0.980492	0.00200991	35079	0.954427	[]
19_9625001	19	9625001	9675000	0.0876077	531	0.0144474	0.0370242	8750	0.238069	0.0150718	20862	0.567612	['CLUH', 'ENSGALG00000028283', 'RAP1GAP2']
2_66500001	2	66500001	66550000	0.0257622	10755	0.292621	0.00739314	33488	0.911139	0.00470693	32815	0.892828	['EXOC2']
7_5750001	7	5750001	5800000	0.0141777	19298	0.525058	0.00320869	35900	0.976764	0.0145198	21538	0.586004	['ARL4C']
6_14950001	6	14950001	15000000	0.00472106	29894	0.813354	0.032361	11318	0.307939	-0.00154214	36373	0.989634	['LRMDA']
4_5825001	4	5825001	5875000	0.031559	8011	0.217963	0.0229544	18492	0.503129	0.0438498	2982	0.081134	['ENSGALG00000053875']
3_33000001	3	33000001	33050000	-0.00271921	36164	0.983947	0.0150044	26383	0.717827	0.00577366	31739	0.863552	[]
2_7050001	2	7050001	7100000	-0.000693786	35201	0.957746	0.0179133	23344	0.635142	0.0207989	14589	0.396936	[]
4_27150001	4	27150001	27200000	0.0023189	32563	0.885972	0.0137382	27684	0.753224	0.000833338	35731	0.972166	[]
4_45900001	4	45900001	45950000	0.0727413	1062	0.0288948	0.0405021	7275	0.197938	0.0494639	2027	0.0551505	['MAPK10']
1_5875001	1	5875001	5925000	0.00451265	30150	0.820319	0.0280573	14295	0.388937	0.0141581	22022	0.599173	[]
4_10000001	4	10000001	10050000	0.0265369	10370	0.282146	0.0124223	29017	0.789492	-0.00328378	36536	0.994069	[]
2_87825001	2	87825001	87875000	0.0836326	622	0.0169233	0.0686508	1525	0.0414921	0.0142475	21907	0.596044	['ANKS6', 'GALNT12']
12_13775001	12	13775001	13825000	0.0135417	19903	0.541519	0.0260107	15921	0.433177	0.0147717	21231	0.577651	['SYP']
2_147125001	2	147125001	147175000	-0.00296714	36223	0.985553	0.0304612	12566	0.341895	0.00868215	28568	0.777276	['TSNARE1']
1_49675001	1	49675001	49725000	0.107699	195	0.00530554	0.0517005	3920	0.106655	0.0241144	11787	0.3207	['TEF', 'ZC3H7B']
6_17650001	6	17650001	17700000	0.0147599	18702	0.508843	0.0202015	21054	0.572836	0.0113193	25462	0.692768	['GBF1']
4_32525001	4	32525001	32575000	0.0211251	13599	0.370001	0.00834595	32746	0.890951	0.0172261	18380	0.500082	[]
18_8025001	18	8025001	8075000	0.014426	19038	0.517984	0.00891015	32280	0.878272	0.0178508	17679	0.481009	[]
14_11525001	14	11525001	11575000	0.0321311	7777	0.211596	0.0300099	12879	0.350411	0.00795779	29376	0.79926	['RBFOX1']
3_65275001	3	65275001	65325000	0.00385618	30911	0.841024	0.0133347	28089	0.764243	0.00735913	30063	0.817952	[]
3_92400001	3	92400001	92450000	0.0655716	1485	0.0404038	0.016835	24406	0.664037	0.0605629	992	0.0269903	[]
9_22650001	9	22650001	22700000	0.00857505	25282	0.687871	0.0385648	8049	0.218997	0.0158467	19940	0.542526	['RSRC1']
1_17450001	1	17450001	17500000	0.00963451	24100	0.655711	0.0115236	29914	0.813898	0.00716782	30278	0.823801	['TAFA5']
5_55400001	5	55400001	55450000	0.0487124	3337	0.0907928	0.046353	5280	0.143658	0.0262559	10229	0.27831	['TIMM9', 'ARID4A']
5_7300001	5	7300001	7350000	0.00573411	28628	0.778908	0.00877354	32400	0.881537	0.0176118	17955	0.488518	['TCP11L1', 'DEPDC7', 'ENSGALG00000052201']
1_190750001	1	190750001	190800000	0.00700725	27102	0.737389	0.0176072	23624	0.64276	0.0170832	18543	0.504517	['ENSGALG00000047652']
2_77375001	2	77375001	77425000	0.0089597	24866	0.676552	0.0226577	18749	0.510121	0.0122237	24343	0.662322	['ENSGALG00000050676']
3_95150001	3	95150001	95200000	0.111047	162	0.00440768	0.0141329	27308	0.742994	-0.00175876	36404	0.990477	[]
20_8350001	20	8350001	8400000	0.0285356	9323	0.253659	0.0176624	23563	0.6411	0.0324233	6617	0.180035	['COL9A3', 'TCFL5', 'DIDO1']
4_83450001	4	83450001	83500000	0.0150437	18448	0.501932	0.0427864	6434	0.175056	0.0167516	18923	0.514856	['FGFR3']
1_48100001	1	48100001	48150000	0.0118841	21646	0.588943	0.0201262	21130	0.574903	0.022344	13238	0.360178	['H2AFJ', 'ENSGALG00000049751', 'HIST1H110', 'ENSGALG00000047126', 'ENSGALG00000035244', 'ENSGALG00000051325', 'ENSGALG00000048097', 'HIST1H103', 'ENSGALG00000042491', 'ENSGALG00000055014', 'ENSGALG00000046198', 'H2A-VIII', 'ENSGALG00000050250']
5_28675001	5	28675001	28725000	0.0515547	2909	0.0791478	0.0457479	5473	0.148909	0.0147811	21219	0.577325	['RAD51B']
12_3450001	12	3450001	3500000	0.00759735	26420	0.718833	0.0114284	30015	0.816646	0.016017	19754	0.537465	['DNAH1', 'ENSGALG00000021198']
2_72700001	2	72700001	72750000	0.00767655	26330	0.716385	-0.000573734	36542	0.994232	0.0126816	23791	0.647304	[]
9_12650001	9	12650001	12700000	0.0080925	25851	0.703352	0.0125399	28891	0.786064	0.0152625	20666	0.562279	['DLG1']
2_138775001	2	138775001	138825000	-0.000939738	35363	0.962154	0.00494249	35049	0.95361	0.0157391	20059	0.545764	['NSMCE2']
3_9000001	3	9000001	9050000	0.0177845	16056	0.43685	0.0174713	23765	0.646596	0.00678095	30705	0.835419	['ENSGALG00000038432']
4_27325001	4	27325001	27375000	0.00727632	26806	0.729336	0.0131127	28301	0.770011	0.0331758	6270	0.170594	[]
2_21775001	2	21775001	21825000	0.00511366	29404	0.800022	0.0517704	3903	0.106193	0.0602283	1013	0.0275616	['CDK14']
1_53225001	1	53225001	53275000	0.0274874	9881	0.268841	0.0236473	17856	0.485825	0.0437911	2999	0.0815966	['FBXO7', 'BPIFC']
1_125600001	1	125600001	125650000	-0.000481458	35056	0.953801	0.0107524	30644	0.83376	0.0150221	20914	0.569027	['ARHGAP6']
9_15175001	9	15175001	15225000	0.0403304	5095	0.138624	0.0313184	12009	0.32674	0.041544	3461	0.0941666	['RUBCN', 'FYTTD1', 'LRCH3']
4_4475001	4	4475001	4525000	0.0205989	13965	0.379959	0.0556937	3138	0.0853785	0.0883648	177	0.0048158	[]
5_19650001	5	19650001	19700000	0.0186137	15480	0.421179	0.00970226	31586	0.859389	0.0219895	13546	0.368559	['PRR5L']
3_90750001	3	90750001	90800000	0.0233023	12190	0.331665	0.0199241	21339	0.58059	0.0598871	1042	0.0283507	['MYOM2']
1_15375001	1	15375001	15425000	0.0237727	11890	0.323502	0.0131246	28287	0.769631	0.0387324	4229	0.115062	['SLC2A13', 'ABCD2']
4_56650001	4	56650001	56700000	0.0317455	7947	0.216221	0.00397804	35554	0.96735	0.0314184	7106	0.19334	['CAMK2D']
3_8975001	3	8975001	9025000	0.0040248	30728	0.836045	0.0141483	27289	0.742477	0.0130442	23352	0.635359	['ENSGALG00000038432']
4_72375001	4	72375001	72425000	0.0332509	7374	0.200631	0.0429487	6379	0.173559	0.00479058	32731	0.890543	[]
1_57850001	1	57850001	57900000	0.0292751	9002	0.244926	0.0375359	8501	0.231295	0.0247994	11225	0.305409	[]
9_5650001	9	5650001	5700000	0.111751	154	0.00419002	0.023826	17705	0.481716	0.0656119	734	0.0199706	['PER2']
8_17350001	8	17350001	17400000	0.00298186	31879	0.867361	0.0231289	18358	0.499483	0.018497	16923	0.46044	[]
2_62250001	2	62250001	62300000	0.0303447	8487	0.230914	0.0367127	8902	0.242205	0.00684517	30648	0.833868	['PHACTR1']
5_36675001	5	36675001	36725000	0.0152086	18298	0.497851	0.0494289	4449	0.121048	0.0185904	16826	0.457801	[]
3_5600001	3	5600001	5650000	0.125112	90	0.00244871	0.0919972	473	0.0128693	0.00574849	31770	0.864396	['ENSGALG00000008725']
4_44375001	4	44375001	44425000	0.00852669	25330	0.689177	0.0184217	22800	0.620341	0.0117947	24884	0.677042	['ASB5', 'SPCS3']
1_23275001	1	23275001	23325000	0.0570217	2200	0.0598574	0.0364248	9045	0.246096	0.0120277	24586	0.668934	[]
20_11075001	20	11075001	11125000	0.0148632	18585	0.505659	0.00823842	32844	0.893617	0.0225556	13073	0.355689	['STX16']
7_29625001	7	29625001	29675000	0.0349453	6775	0.184334	0.0215053	19804	0.538826	0.0337124	6035	0.1642	['ACTR3', 'SLC35F5']
2_77400001	2	77400001	77450000	0.00912008	24671	0.671247	0.0226797	18733	0.509686	0.0121203	24470	0.665778	['ENSGALG00000050676']
1_35900001	1	35900001	35950000	0.00340388	31406	0.854492	0.0199426	21321	0.5801	0.00695284	30522	0.83044	['CNOT2', 'KCNMB4']
12_10900001	12	10900001	10950000	0.00946132	24298	0.661098	0.0254675	16346	0.444741	0.035937	5183	0.141019	['SLC41A3']
19_9400001	19	9400001	9450000	0.0440985	4220	0.114817	0.0153253	26039	0.708467	0.0511919	1807	0.0491647	['LYRM9', 'NLK', 'TMEM97', 'IFT20']
9_18250001	9	18250001	18300000	0.00518077	29329	0.797981	0.0217063	19622	0.533874	-0.0012801	36337	0.988654	[]
2_46175001	2	46175001	46225000	0.024894	11244	0.305926	0.0166293	24620	0.669859	0.00878276	28448	0.774011	['ENSGALG00000012080', 'GPR141']
3_51425001	3	51425001	51475000	0.0457623	3895	0.105975	0.00683501	33903	0.92243	0.0536854	1528	0.0415737	['ARID1B']
3_14275001	3	14275001	14325000	0.0691232	1258	0.0342276	0.0358894	9346	0.254285	-0.00135457	36352	0.989062	['PLCB1']
11_13375001	11	13375001	13425000	0.00524619	29232	0.795342	0.0445591	5865	0.159574	0.0235797	12200	0.331937	[]
8_17325001	8	17325001	17375000	0.00121387	33652	0.915601	0.023803	17725	0.48226	0.0185595	16863	0.458807	[]
2_18125001	2	18125001	18175000	0.0189384	15228	0.414322	0.0303787	12628	0.343582	0.0104111	26511	0.721309	['NEBL']
2_57125001	2	57125001	57175000	0.0056075	28796	0.783479	0.0412189	6995	0.190319	0.0381711	4402	0.119769	[]
7_9475001	7	9475001	9525000	0.00418833	30530	0.830658	0.00635808	34213	0.930865	0.00691021	30565	0.83161	[]
1_186475001	1	186475001	186525000	0.043288	4405	0.119851	0.0352919	9629	0.261985	0.0329	6399	0.174103	['MTMR2']
6_8125001	6	8125001	8175000	0.00380425	30976	0.842793	0.0645735	1922	0.0522936	0.064064	799	0.0217391	[]
3_58825001	3	58825001	58875000	0.0408601	4961	0.134979	0.0206157	20636	0.561463	0.0157195	20075	0.546199	['PTPRK']
3_2875001	3	2875001	2925000	0.00842531	25463	0.692795	0.0237355	17782	0.483811	0.0290099	8454	0.230016	['ACYP2']
22_800001	22	800001	850000	0.0667521	1398	0.0380367	0.0218561	19479	0.529983	0.0120448	24571	0.668526	['EBF2']
2_122550001	2	122550001	122600000	0.0195376	14761	0.401616	0.0335428	10598	0.28835	0.0182461	17211	0.468276	['ENSGALG00000041612', 'LRRCC1']
1_172675001	1	172675001	172725000	0.00568845	28690	0.780595	0.0198203	21450	0.58361	0.0140066	22190	0.603744	['FREM2']
9_7850001	9	7850001	7900000	0.0379408	5793	0.157615	0.0516553	3925	0.106791	0.00979094	27294	0.742613	['EPHA4']
1_99275001	1	99275001	99325000	-0.00103123	35414	0.963541	0.0128485	28597	0.778065	0.0118919	24765	0.673804	[]
2_58600001	2	58600001	58650000	0.0539824	2563	0.0697339	0.018048	23199	0.631197	0.0231767	12557	0.34165	[]
26_100001	26	100001	150000	0.0191438	15070	0.410023	0.0550077	3278	0.0891876	0.0282674	8901	0.242178	['CLPS', 'LHFPL5', 'SRPK1', 'SLC26A8', 'MAPK14']
3_76750001	3	76750001	76800000	0.0187001	15421	0.419573	0.0230689	18407	0.500816	0.0119983	24613	0.669669	[]
2_16525001	2	16525001	16575000	0.0185429	15529	0.422512	0.0178296	23425	0.637346	0.00105779	35615	0.96901	['GPR158']
2_45000001	2	45000001	45050000	0.0184234	15617	0.424906	0.0210319	20272	0.551559	0.0231729	12561	0.341759	[]
2_18100001	2	18100001	18150000	0.0171822	16567	0.450754	0.02741	14786	0.402296	0.0080202	29313	0.797546	['NEBL']
5_4575001	5	4575001	4625000	0.036013	6420	0.174675	0.025754	16116	0.438483	0.0190855	16307	0.44368	[]
2_8475001	2	8475001	8525000	0.0149574	18521	0.503918	0.0192327	22037	0.599581	0.0154581	20394	0.554878	['RNF32', 'LMBR1']
5_12575001	5	12575001	12625000	0.0202807	14212	0.386679	0.00988444	31444	0.855526	0.0341381	5857	0.159357	['SERGEF']
12_13800001	12	13800001	13850000	0.0111615	22433	0.610355	0.0246753	16974	0.461827	0.0152262	20713	0.563558	['SYP']
4_5850001	4	5850001	5900000	0.0303395	8491	0.231022	0.0300522	12839	0.349323	0.0480501	2232	0.0607281	['ENSGALG00000053875']
2_94550001	2	94550001	94600000	0.017906	15976	0.434674	0.0307004	12429	0.338167	0.00432828	33188	0.902977	[]
7_6875001	7	6875001	6925000	0.00428789	30420	0.827665	0.00946702	31797	0.86513	0.0258654	10501	0.28571	['YBEY', 'POFUT2', 'ENSGALG00000046256', 'LSS']
5_52875001	5	52875001	52925000	0.0743947	987	0.0268542	0.0238889	17644	0.480057	0.0391419	4095	0.111416	['BRF1']
2_123425001	2	123425001	123475000	0.0505191	3049	0.082957	0.055829	3120	0.0848887	0.0562382	1298	0.0353159	[]
9_7550001	9	7550001	7600000	0.0675547	1353	0.0368123	0.0205054	20750	0.564564	0.0119032	24750	0.673396	[]
21_5175001	21	5175001	5225000	0.00776234	26225	0.713528	0.0237694	17751	0.482968	0.0235654	12210	0.332209	['ENSGALG00000030096', 'LRRC38']
2_102250001	2	102250001	102300000	0.0320549	7811	0.212521	0.0162253	25064	0.681939	0.0365203	4973	0.135305	[]
3_5475001	3	5475001	5525000	0.0122303	21252	0.578223	0.0445788	5858	0.159384	0.00908788	28071	0.763754	['ENSGALG00000008725']
4_21075001	4	21075001	21125000	0.0385817	5579	0.151793	0.0151504	26232	0.713718	0.00255545	34658	0.942972	[]
12_14275001	12	14275001	14325000	0.00808359	25861	0.703624	0.0286039	13891	0.377945	0.0259546	10437	0.283969	[]
2_16700001	2	16700001	16750000	0.0200426	14388	0.391468	0.0398154	7518	0.204549	0.0176738	17894	0.486859	['THNSL1', 'ENKUR', 'PRTFDC1']
19_9700001	19	9700001	9750000	0.0347645	6840	0.186102	0.0138842	27529	0.749007	0.00580454	31708	0.862709	['RAP1GAP2', 'ENSGALG00000044841']
1_27675001	1	27675001	27725000	0.00878605	25033	0.681096	0.0283046	14114	0.384013	0.0448415	2784	0.0757469	['IMMP2L']
1_64925001	1	64925001	64975000	0.0265689	10349	0.281575	0.0666427	1724	0.0469065	0.015638	20167	0.548702	['PDE3A']
1_197225001	1	197225001	197275000	0.0433478	4387	0.119361	0.112654	165	0.00448931	0.014596	21464	0.583991	['OR51E2', 'ENSGALG00000053527', 'ENSGALG00000054014', 'ENSGALG00000053623', 'OR52R1', 'OR51M1']
19_9575001	19	9575001	9625000	0.047679	3519	0.0957447	0.0445362	5878	0.159928	0.0296721	8068	0.219514	['PAFAH1B1', 'CLUH']
4_78925001	4	78925001	78975000	-0.000873711	35300	0.96044	0.00244458	36162	0.983893	-0.00166519	36393	0.990178	['STK32B']
2_109425001	2	109425001	109475000	0.0128418	20641	0.561599	0.0359203	9329	0.253823	0.00338026	33978	0.924471	['PCMTD1']
1_139250001	1	139250001	139300000	0.0221831	12880	0.350438	0.0134277	27987	0.761468	0.0306922	7500	0.204059	['TUBGCP3']
1_8250001	1	8250001	8300000	0.0124765	21026	0.572074	0.0240161	17519	0.476656	0.0341031	5876	0.159874	['GRM3']
4_71850001	4	71850001	71900000	0.118566	115	0.00312891	0.058052	2756	0.074985	0.00304136	34281	0.932715	[]
1_112875001	1	112875001	112925000	0.000967239	33888	0.922022	0.0149964	26389	0.71799	0.00480865	32708	0.889917	[]
4_4500001	4	4500001	4550000	0.0158091	17764	0.483322	0.0674329	1649	0.0448659	0.106068	66	0.00179572	['ZIC3']
7_20125001	7	20125001	20175000	0.0635385	1626	0.0442401	0.0155992	25739	0.700305	0.0406112	3706	0.100833	['GRB14']
2_91550001	2	91550001	91600000	0.0269939	10126	0.275507	0.0165611	24699	0.672008	0.00423162	33271	0.905235	['ZNF407']
9_9800001	9	9800001	9850000	0.00529622	29175	0.793791	0.00363339	35724	0.971976	0.010706	26195	0.712712	[]
4_56425001	4	56425001	56475000	0.0211994	13532	0.368178	0.013992	27437	0.746504	0.0127336	23722	0.645426	['ARSJ']
12_14300001	12	14300001	14350000	0.00933611	24441	0.664989	0.021349	19961	0.543097	0.0228674	12808	0.348479	[]
1_51475001	1	51475001	51525000	0.0320167	7831	0.213065	0.0245912	17043	0.463705	0.0310726	7304	0.198727	['KCTD17', 'TMPRSS6', 'MPST', 'TST', 'ENSGALG00000012490']
3_35250001	3	35250001	35300000	0.0177543	16082	0.437558	0.0654473	1825	0.0496545	0.0246577	11336	0.308429	['ENSGALG00000010713']
1_174875001	1	174875001	174925000	0.00372379	31067	0.845269	0.0166985	24541	0.66771	0.0180939	17389	0.473119	[]
1_45550001	1	45550001	45600000	0.0127102	20787	0.565571	0.0537785	3497	0.0951461	0.0433414	3082	0.0838548	['METAP2', 'USP44']
7_19075001	7	19075001	19125000	0.0347132	6868	0.186864	0.0373266	8599	0.233961	0.0307084	7493	0.203869	['STK39']
3_60300001	3	60300001	60350000	0.0455604	3933	0.107009	0.0274327	14769	0.401834	0.00511093	32392	0.881319	['NKAIN2']
1_135050001	1	135050001	135100000	0.0566895	2240	0.0609457	0.0656666	1809	0.0492191	0.0121472	24436	0.664853	['IL1R2']
3_91200001	3	91200001	91250000	0.0215953	13265	0.360913	0.00737744	33501	0.911493	0.0142828	21867	0.594956	[]
1_179250001	1	179250001	179300000	0.00598607	28317	0.770447	0.0352952	9628	0.261958	0.0296913	8057	0.219214	[]
2_122425001	2	122425001	122475000	0.0590432	2006	0.0545791	0.0188438	22404	0.609566	0.0223631	13221	0.359716	['RALYL']
13_3350001	13	3350001	3400000	0.00704192	27065	0.736382	0.0186141	22619	0.615416	0.016857	18800	0.511509	['CTNNA1', 'LRRTM2']
1_96675001	1	96675001	96725000	0.00309067	31772	0.86445	0.0120639	29383	0.79945	0.0105951	26299	0.715541	['GBE1']
1_139675001	1	139675001	139725000	0.011766	21778	0.592534	0.00842915	32679	0.889128	0.000805578	35741	0.972438	[]
1_133725001	1	133725001	133775000	0.0259927	10631	0.289247	0.0145337	26855	0.730669	0.00887383	28345	0.771209	['ENSGALG00000016755']
1_59050001	1	59050001	59100000	0.0255634	10876	0.295913	0.0298263	12993	0.353513	0.0232775	12465	0.339147	['FGD4', 'BICD1']
2_7900001	2	7900001	7950000	0.0735291	1028	0.0279697	0.0549669	3281	0.0892692	0.0129353	23473	0.638652	['INSIG1']
7_23275001	7	23275001	23325000	0.0979986	321	0.00873374	0.180881	6	0.000163248	0.0407505	3676	0.100016	['IGFBP2']
5_22300001	5	22300001	22350000	0.00890154	24923	0.678103	0.0085967	32550	0.885618	0.00999162	27072	0.736573	['TSPAN18']
1_53200001	1	53200001	53250000	0.0276888	9773	0.265903	0.0248569	16824	0.457746	0.0431555	3123	0.0849703	['SYN3', 'FBXO7']
1_130775001	1	130775001	130825000	0.0339135	7158	0.194754	0.00811697	32953	0.896583	0.011832	24837	0.675763	[]
3_56575001	3	56575001	56625000	0.0780667	817	0.0222289	0.0151688	26214	0.713228	0.0360831	5132	0.139631	['EYA4']
4_64550001	4	64550001	64600000	0.00524189	29241	0.795587	0.0220935	19273	0.524378	0.013605	22653	0.616341	['DLC1']
2_58575001	2	58575001	58625000	0.0546807	2478	0.0674212	0.0248072	16876	0.459161	0.0278616	9156	0.249116	['prl']
3_76075001	3	76075001	76125000	0.0338323	7191	0.195652	0.0283341	14096	0.383523	0.0211627	14261	0.388012	[]
2_50001	2	50001	100000	-0.00259193	36124	0.982859	0.00447861	35324	0.961093	0.00194708	35136	0.955978	['ENSGALG00000043137']
18_8000001	18	8000001	8050000	0.0152007	18308	0.498123	0.00935955	31899	0.867906	0.0173384	18257	0.496735	['MAP2K6']
12_3775001	12	3775001	3825000	0.0169504	16755	0.455869	0.0266491	15381	0.418485	0.00296232	34342	0.934374	['CENPP', 'ECM2', 'ASPN', 'OMD']
5_7325001	5	7325001	7375000	0.00584525	28495	0.77529	0.00793385	33088	0.900256	0.0161824	19597	0.533194	['ENSGALG00000052201']
4_64325001	4	64325001	64375000	0.0144464	19014	0.517331	0.0161316	25174	0.684932	0.000139676	35985	0.979077	['DLC1']
8_19750001	8	19750001	19800000	0.0250363	11160	0.30364	0.0488431	4582	0.124667	0.010269	26709	0.726696	['ST6GALNAC3']
3_64275001	3	64275001	64325000	0.0210422	13651	0.371415	0.0310786	12169	0.331093	0.00195024	35131	0.955842	[]
21_450001	21	450001	500000	0.00420582	30519	0.830359	0.00955189	31727	0.863226	0.00935381	27784	0.755945	['ENSGALG00000047857']
3_97800001	3	97800001	97850000	-0.00245197	36066	0.981281	0.0195057	21764	0.592153	0.00665659	30826	0.838711	[]
4_73000001	4	73000001	73050000	0.0203014	14200	0.386353	0.0225005	18886	0.513849	0.00709423	30368	0.82625	[]
3_9025001	3	9025001	9075000	0.0233455	12161	0.330876	0.0201142	21145	0.575312	0.00204772	35050	0.953638	['ENSGALG00000038432']
3_90300001	3	90300001	90350000	0.0445546	4139	0.112614	0.00589734	34521	0.939245	0.0345437	5693	0.154895	[]
2_65825001	2	65825001	65875000	0.0100404	23667	0.64393	0.0112274	30210	0.821951	0.0122386	24324	0.661806	[]
11_8800001	11	8800001	8850000	0.0095575	24183	0.657969	0.0363436	9094	0.247429	0.0277327	9249	0.251646	['ZNF536']
1_23100001	1	23100001	23150000	0.122593	100	0.00272079	0.06369	2032	0.0552865	0.0760184	391	0.0106383	['PTPRZ1']
20_2800001	20	2800001	2850000	0.0225502	12670	0.344724	0.0350001	9776	0.265985	0.0249684	11117	0.30247	['PTPRT']
2_121075001	2	121075001	121125000	0.0141411	19333	0.526011	0.0329251	10958	0.298144	0.0356117	5286	0.143821	['ZNF704', 'PAG1']
4_32500001	4	32500001	32550000	0.0148788	18580	0.505523	0.0109435	30462	0.828808	0.0122926	24248	0.659738	[]
1_5300001	1	5300001	5350000	0.0320201	7829	0.213011	0.0229182	18525	0.504027	0.00579235	31723	0.863117	[]
7_5375001	7	5375001	5425000	0.0397717	5251	0.142869	0.0144069	27004	0.734723	0.0336022	6078	0.16537	['AGAP1']
9_9725001	9	9725001	9775000	0.00554558	28875	0.785629	0.00454856	35279	0.959868	0.0113396	25439	0.692142	['SPHKAP']
1_83475001	1	83475001	83525000	0.00811574	25822	0.702563	0.0440785	6025	0.163928	0.0251126	11032	0.300158	[]
2_87900001	2	87900001	87950000	0.03826	5685	0.154677	0.0123609	29084	0.791315	0.0449816	2753	0.0749034	['GALNT12', 'GABBR2']
4_78650001	4	78650001	78700000	0.0333983	7317	0.19908	0.0463746	5272	0.14344	0.0331843	6264	0.17043	['STX18']
17_1050001	17	1050001	1100000	0.0345284	6929	0.188524	0.0514686	3979	0.10826	0.00792622	29425	0.800593	['EXD3']
4_76500001	4	76500001	76550000	0.0228439	12481	0.339582	0.0626842	2137	0.0581433	0.0197627	15625	0.425124	['PROM1']
1_197300001	1	197300001	197350000	0.0618789	1741	0.047369	0.109468	192	0.00522392	0.0121433	24442	0.665016	['FOLR1', 'ENSGALG00000017342', 'ENSGALG00000044425', 'ENSGALG00000017341']
3_109925001	3	109925001	109975000	0.00707017	27034	0.735539	0.0154282	25938	0.705719	0.0225973	13036	0.354682	['TNFRSF21']
4_32550001	4	32550001	32600000	0.0187288	15402	0.419056	0.0106648	30732	0.836154	0.0174682	18115	0.492872	['ENSGALG00000043861']
3_84100001	3	84100001	84150000	0.0197264	14620	0.39778	0.0675276	1638	0.0445666	0.00847604	28787	0.783234	[]
4_4775001	4	4775001	4825000	0.026696	10283	0.279779	0.0297486	13046	0.354955	0.0242965	11641	0.316727	['FGF13']
3_100025001	3	100025001	100075000	0.00606844	28204	0.767372	0.0516452	3928	0.106873	0.0485275	2168	0.0589868	['ENSGALG00000051018', 'VSNL1']
3_90325001	3	90325001	90375000	0.0234761	12072	0.328454	0.0105851	30799	0.837977	0.0239345	11939	0.324835	[]
7_13825001	7	13825001	13875000	0.0294462	8919	0.242667	0.0323285	11341	0.308565	0.00607624	31420	0.854873	['PIKFYVE']
10_12125001	10	12125001	12175000	-0.00120396	35512	0.966208	0.024226	17346	0.471949	0.0394255	4017	0.109294	['EFL1']
4_84250001	4	84250001	84300000	0.0405862	5030	0.136856	0.0252952	16474	0.448223	0.0278045	9200	0.250313	[]
4_5750001	4	5750001	5800000	0.0804124	737	0.0200522	0.0247767	16900	0.459814	0.0432636	3098	0.0842901	[]
20_4300001	20	4300001	4350000	0.0368295	6151	0.167356	0.0301701	12752	0.346955	0.0244906	11469	0.312048	[]
7_12050001	7	12050001	12100000	0.145595	34	0.000925069	0.0507153	4152	0.112967	0.0447263	2809	0.0764271	['PLEKHM3']
3_64525001	3	64525001	64575000	0.0354389	6609	0.179817	0.0258044	16076	0.437395	0.0129322	23480	0.638842	['ENSGALG00000052577']
4_77800001	4	77800001	77850000	0.00708423	27016	0.735049	0.0335192	10609	0.288649	0.00787991	29477	0.802008	[]
9_7575001	9	7575001	7625000	0.0703846	1191	0.0324046	0.0254673	16348	0.444795	0.0113455	25427	0.691816	[]
8_2850001	8	2850001	2900000	0.0441093	4218	0.114763	0.0116458	29794	0.810633	0.0233637	12373	0.336644	['DENND1B', 'CRB1']
3_97025001	3	97025001	97075000	0.031455	8046	0.218915	0.040543	7261	0.197557	0.00405422	33418	0.909234	[]
3_84125001	3	84125001	84175000	0.0245924	11410	0.310442	0.0714201	1283	0.0349078	0.0100483	27007	0.734804	[]
5_850001	5	850001	900000	0.0794311	765	0.0208141	0.0813561	806	0.0219296	0.0292686	8307	0.226016	['ENSGALG00000034605', 'PLCB2']
4_27500001	4	27500001	27550000	-0.00175019	35769	0.9732	0.0230511	18418	0.501116	0.0314415	7091	0.192931	['ENSGALG00000048743']
8_2775001	8	2775001	2825000	0.0104223	23229	0.632013	0.0136967	27718	0.754149	0.0240161	11884	0.323339	['DENND1B']
1_49450001	1	49450001	49500000	0.0209788	13705	0.372885	0.0452315	5644	0.153562	0.0391225	4104	0.111661	['SEPTIN3', 'ENSGALG00000049127', 'CENPM', 'TNFRSF13C', 'ENSGALG00000045762', 'SREBF2']
5_4600001	5	4600001	4650000	0.0589411	2016	0.0548512	0.0342622	10204	0.27763	0.0263721	10134	0.275725	[]
9_12200001	9	12200001	12250000	0.0171698	16574	0.450944	0.0197349	21530	0.585787	0.0101851	26838	0.730206	[]
6_16275001	6	16275001	16325000	0.00169415	33201	0.90333	0.0178838	23377	0.63604	0.0107095	26190	0.712576	['VCL']
4_65950001	4	65950001	66000000	0.0128635	20610	0.560755	0.0206115	20642	0.561626	0.0125551	23944	0.651467	['USP46']
7_33375001	7	33375001	33425000	0.0632545	1650	0.0448931	0.0707668	1334	0.0362954	0.0154275	20435	0.555994	['ZEB2']
1_68275001	1	68275001	68325000	0.0117892	21747	0.591691	0.051162	4040	0.10992	0.0408964	3635	0.0989008	['PPFIBP1', 'CYB5R1', 'ENSGALG00000014126']
2_8275001	2	8275001	8325000	0.0874055	537	0.0146107	0.0520649	3836	0.10437	0.0246436	11349	0.308783	[]
2_58625001	2	58625001	58675000	0.00795252	25995	0.70727	0.0122666	29190	0.794199	0.00778358	29591	0.80511	[]
7_23175001	7	23175001	23225000	0.025586	10863	0.29556	0.059796	2513	0.0683735	0.0424853	3255	0.0885618	[]
1_37900001	1	37900001	37950000	0.0305316	8409	0.228791	0.0440298	6041	0.164363	0.0275467	9354	0.254503	[]
4_58450001	4	58450001	58500000	0.00606434	28211	0.767563	0.0093806	31874	0.867225	0.00279773	34477	0.938048	['BMPR1B']
1_55025001	1	55025001	55075000	0.0304278	8456	0.23007	0.0199104	21354	0.580998	0.0222752	13295	0.361729	['ASCL1']
14_10400001	14	10400001	10450000	0.0116011	21962	0.59754	0.0133992	28021	0.762393	0.00515674	32350	0.880176	['CARHSP1']
25_2175001	25	2175001	2225000	0.00210848	32793	0.892229	0.0169989	24242	0.659574	0.0292462	8324	0.226479	['ENSGALG00000028843', 'ENSGALG00000039987', 'ENSGALG00000040425', 'ENSGALG00000050510', 'ENSGALG00000051189', 'ENSGALG00000048160', 'ENSGALG00000054186', 'ENSGALG00000050271', 'ENSGALG00000047022', 'ENSGALG00000040622', 'ENSGALG00000053096', 'ENSGALG00000034308']
1_89850001	1	89850001	89900000	-0.000955909	35376	0.962507	0.00762686	33341	0.907139	0.0160534	19715	0.536404	['TMPRSS7']
18_7925001	18	7925001	7975000	0.00695487	27180	0.739511	0.0142024	27224	0.740708	0.0146149	21445	0.583474	['ENSGALG00000021395', 'ABCA5']
4_29175001	4	29175001	29225000	0.0701184	1208	0.0328672	0.0530271	3632	0.0988192	0.0325229	6565	0.17862	['NOCT', 'ELF2']
1_116875001	1	116875001	116925000	0.00773878	26256	0.714371	0.00553074	34743	0.945285	0.00148722	35393	0.96297	['DMD']
12_12200001	12	12200001	12250000	0.00261911	32249	0.877428	0.0296979	13075	0.355744	0.0356265	5279	0.143631	['PXK', 'PDHB', 'KCTD6', 'ACOX2']
2_91175001	2	91175001	91225000	0.0285104	9340	0.254122	0.0237592	17759	0.483186	0.0184338	16991	0.46229	[]
1_98475001	1	98475001	98525000	0.00207333	32826	0.893127	0.00823245	32849	0.893753	0.0103966	26531	0.721853	['ROBO2']
2_72775001	2	72775001	72825000	-0.000748664	35229	0.958508	-0.00121168	36557	0.99464	0.00564227	31864	0.866953	[]
1_148475001	1	148475001	148525000	0.00621321	28033	0.76272	0.0103712	30999	0.843418	0.00667272	30806	0.838167	[]
6_17975001	6	17975001	18025000	0.0140035	19474	0.529847	0.00729208	33559	0.913071	0.0287854	8576	0.233335	['PAX2']
2_47100001	2	47100001	47150000	0.0228273	12490	0.339827	0.0415843	6848	0.18632	0.0023942	34794	0.946672	[]
3_87900001	3	87900001	87950000	0.0223907	12770	0.347445	0.0126497	28775	0.782908	0.0024874	34721	0.944686	['TINAG', 'ENSGALG00000016301']
2_105525001	2	105525001	105575000	0.00980452	23911	0.650569	0.0832026	740	0.0201339	0.0272635	9551	0.259863	[]
2_94500001	2	94500001	94550000	0.0411972	4868	0.132448	0.0347729	9910	0.269631	0.0048184	32696	0.88959	[]
2_139175001	2	139175001	139225000	0.0100202	23688	0.644501	0.00477061	35153	0.95644	0.0203752	15013	0.408473	[]
2_112775001	2	112775001	112825000	0.00464163	29995	0.816102	0.0365666	8982	0.244382	0.0480615	2227	0.060592	['RAB2A']
5_20425001	5	20425001	20475000	0.00720579	26868	0.731022	0.0194896	21783	0.59267	0.00457198	32962	0.896828	[]
1_91750001	1	91750001	91800000	0.0354191	6615	0.17998	0.0143933	27018	0.735104	-3.17269e-05	36028	0.980247	[]
6_8525001	6	8525001	8575000	0.001943	32951	0.896528	0.0571343	2894	0.0787397	0.0475267	2312	0.0629047	['JMJD1C']
1_18900001	1	18900001	18950000	0.00733056	26744	0.727649	0.0149969	26387	0.717935	0.00159846	35333	0.961338	['BRD1']
5_14725001	5	14725001	14775000	0.0209722	13711	0.373048	0.0218768	19462	0.529521	0.0199738	15410	0.419274	['BRSK1']
2_51150001	2	51150001	51200000	0.0174717	16324	0.444142	0.0221277	19236	0.523372	0.0472914	2341	0.0636937	['PSMA2', 'MRPL32']
4_89625001	4	89625001	89675000	0.00562274	28775	0.782908	0.0559041	3102	0.084399	0.0388135	4205	0.114409	['ENSGALG00000044620', 'EGR4']
3_31300001	3	31300001	31350000	0.00984541	23873	0.649535	0.0155104	25840	0.703053	0.00461499	32908	0.895358	['LTBP1']
2_145700001	2	145700001	145750000	0.00182312	33069	0.899739	0.0122818	29175	0.793791	0.0122891	24256	0.659955	['PTK2']
20_10200001	20	10200001	10250000	0.0208751	13774	0.374762	0.0175502	23672	0.644066	0.0111944	25604	0.696632	['NOL4L', 'COMMD7', 'DNMT3B']
9_6800001	9	6800001	6850000	0.00810876	25829	0.702753	0.00855677	32574	0.886271	0.0103876	26545	0.722234	[]
1_102575001	1	102575001	102625000	0.0313087	8098	0.22033	0.0119912	29443	0.801083	0.00420162	33293	0.905833	[]
2_46625001	2	46625001	46675000	0.0663667	1437	0.0390978	0.0317634	11708	0.31855	0.0174267	18159	0.494069	['AOAH', 'ANLN']
4_78600001	4	78600001	78650000	0.0331752	7398	0.201284	0.0238025	17726	0.482288	0.0517247	1761	0.0479132	['STX18']
1_122100001	1	122100001	122150000	0.00790281	26049	0.708739	0.00436724	35376	0.962507	0.00958339	27518	0.748708	['SCML2', 'RAI2']
1_112900001	1	112900001	112950000	0.0284556	9367	0.254857	0.0311318	12134	0.330141	0.00122541	35519	0.966398	[]
2_20775001	2	20775001	20825000	0.0478127	3493	0.0950373	0.0130973	28323	0.77061	0.0220063	13528	0.368069	['RUNDC3B', 'SLC25A40']
9_7600001	9	7600001	7650000	0.0710176	1150	0.0312891	0.02596	15966	0.434402	0.0111238	25677	0.698618	[]
10_17525001	10	17525001	17575000	0.000999257	33853	0.92107	0.0182871	22935	0.624014	0.0253574	10874	0.295859	['LYSMD4', 'ADAMTS17']
13_10600001	13	10600001	10650000	0.0665064	1421	0.0386625	0.0751718	1077	0.0293029	0.00900951	28166	0.766338	[]
4_77050001	4	77050001	77100000	0.0132899	20149	0.548212	0.00896218	32236	0.877075	-0.00376163	36553	0.994531	[]
4_79125001	4	79125001	79175000	0.0222189	12863	0.349976	0.0300336	12859	0.349867	0.0150003	20940	0.569734	['EVC2', 'EVC']
1_42800001	1	42800001	42850000	0.00598459	28319	0.770501	0.0682889	1553	0.0422539	0.0403419	3772	0.102628	['ENSGALG00000045093', 'C12orf29', 'ENSGALG00000049176']
1_172450001	1	172450001	172500000	0.0178439	16013	0.43568	0.0632013	2080	0.0565925	0.0179457	17553	0.477581	[]
20_5475001	20	5475001	5525000	0.0172864	16476	0.448278	0.0638831	2021	0.0549872	0.0218694	13646	0.371279	['GDAP1L1', 'OSER1', 'ENSGALG00000023834', 'ENSGALG00000052526']
1_108400001	1	108400001	108450000	0.0133577	20080	0.546335	0.0335626	10585	0.287996	0.0741075	437	0.0118899	['TTC3', 'VPS26C']
7_20175001	7	20175001	20225000	0.0663976	1432	0.0389617	0.0214146	19897	0.541356	0.0504087	1901	0.0517223	['GRB14']
4_77775001	4	77775001	77825000	0.0142108	19273	0.524378	0.0265377	15484	0.421287	0.018069	17410	0.47369	[]
3_61225001	3	61225001	61275000	0.0477632	3503	0.0953094	0.0467006	5173	0.140747	0.00274391	34508	0.938891	['SMPDL3A']
1_160500001	1	160500001	160550000	0.000880994	33984	0.924634	0.0110139	30396	0.827012	0.020544	14838	0.403711	['PCDH9']
1_177475001	1	177475001	177525000	0.0188353	15313	0.416635	0.00668873	33994	0.924906	0.0309038	7390	0.201067	['ENSGALG00000039958', 'LNX2']
2_83275001	2	83275001	83325000	-0.00342896	36334	0.988573	0.00548747	34779	0.946264	0.00526152	32261	0.877755	['FHOD3']
26_275001	26	275001	325000	0.00855519	25301	0.688388	0.0516287	3933	0.107009	0.0404057	3760	0.102302	['CACNA1S', 'KIF21B', 'ELF3']
2_22075001	2	22075001	22125000	0.00761717	26394	0.718126	0.0626403	2140	0.058225	0.0289402	8490	0.230995	['CDK14']
4_64475001	4	64475001	64525000	0.00230459	32580	0.886434	0.0161564	25143	0.684089	0.00273778	34514	0.939054	['DLC1']
2_83425001	2	83425001	83475000	0.00222544	32666	0.888774	0.00357076	35756	0.972846	0.00198731	35099	0.954971	['FHOD3']
1_44300001	1	44300001	44350000	0.0252588	11035	0.300239	0.0224935	18895	0.514094	0.0158003	19992	0.543941	[]
14_11500001	14	11500001	11550000	0.0307248	8328	0.226588	0.0337207	10498	0.285629	0.00825801	29051	0.790417	['RBFOX1']
2_72675001	2	72675001	72725000	0.00856027	25298	0.688306	0.00196118	36261	0.986586	0.02231	13267	0.360968	[]
2_140325001	2	140325001	140375000	-0.0025187	36088	0.98188	0.0136552	27754	0.755129	0.00885116	28364	0.771726	[]
3_106550001	3	106550001	106600000	0.0117435	21807	0.593323	0.0445709	5860	0.159438	0.0115653	25178	0.685041	['MSRA']
1_25000001	1	25000001	25050000	0.0553675	2389	0.0649997	0.0346814	9963	0.271073	0.0355933	5294	0.144039	['CAPZA2']
8_29525001	8	29525001	29575000	0.0169674	16745	0.455597	0.00697796	33790	0.919356	0.0238576	11991	0.32625	['NEGR1']
3_8450001	3	8450001	8500000	0.0084033	25499	0.693775	0.030782	12374	0.336671	0.0339761	5927	0.161261	['GALNT14', 'CAPN13']
3_98500001	3	98500001	98550000	0.0110381	22551	0.613566	0.0331696	10809	0.29409	0.0198396	15541	0.422838	['LRATD1']
2_17400001	2	17400001	17450000	0.032979	7454	0.202808	0.0237229	17791	0.484056	0.018041	17443	0.474588	['PTF1A', 'ARMC3']
4_78625001	4	78625001	78675000	0.0336011	7264	0.197638	0.0376865	8437	0.229553	0.0415614	3456	0.0940306	['STX18']
2_58825001	2	58825001	58875000	0.0136166	19830	0.539533	0.0123899	29051	0.790417	0.031241	7213	0.196251	[]
2_139375001	2	139375001	139425000	0.0111562	22439	0.610519	0.0183869	22833	0.621239	0.0217102	13773	0.374735	[]
1_51450001	1	51450001	51500000	0.0361155	6383	0.173668	0.0233878	18097	0.492382	0.0298296	7971	0.216874	['KCTD17', 'IL2RB', 'TMPRSS6']
15_1475001	15	1475001	1525000	0.00755316	26475	0.72033	0.00825156	32833	0.893318	0.0298022	7992	0.217446	['ARVCF']
2_19225001	2	19225001	19275000	0.0154202	18126	0.493171	0.0298477	12976	0.35305	0.010426	26489	0.720711	['CACNB2']
4_21225001	4	21225001	21275000	0.00402772	30727	0.836018	0.0196204	21636	0.588671	0.00539181	32117	0.873837	['PDGFC']
9_7875001	9	7875001	7925000	0.0601605	1895	0.051559	0.0725154	1214	0.0330304	0.00988376	27196	0.739947	['EPHA4']
1_151000001	1	151000001	151050000	0.0138884	19570	0.532459	0.00161882	36341	0.988763	0.00303965	34286	0.932851	[]
4_81800001	4	81800001	81850000	0.0596546	1947	0.0529738	0.0599237	2495	0.0678838	0.0178841	17626	0.479567	['LRPAP1']
2_145150001	2	145150001	145200000	-0.000654417	35173	0.956984	0.027094	15026	0.408826	0.00867884	28572	0.777385	[]
1_133775001	1	133775001	133825000	0.0158836	17695	0.481444	0.00439493	35366	0.962235	0.0143064	21839	0.594194	['TSGA10', 'LIPT1', 'ENSGALG00000016760', 'MITD1', 'ENSGALG00000043257']
2_139625001	2	139625001	139675000	-0.000899265	35320	0.960984	0.0249656	16736	0.455352	0.0168596	18796	0.5114	[]
1_121350001	1	121350001	121400000	0.0257416	10770	0.293029	0.0350533	9750	0.265277	0.0341834	5836	0.158785	['BCLAF3', 'SH3KBP1']
4_75075001	4	75075001	75125000	0.0343297	7008	0.190673	0.0214949	19818	0.539207	0.00196085	35117	0.955461	['SLIT2']
4_38425001	4	38425001	38475000	0.0109982	22594	0.614736	0.0242668	17318	0.471187	0.0300041	7876	0.21429	['AIMP1', 'TBCK']
12_18525001	12	18525001	18575000	0.00225749	32632	0.887849	0.016339	24953	0.678919	0.0262779	10212	0.277847	['CRBN']
7_20150001	7	20150001	20200000	0.0645394	1552	0.0422267	0.0216778	19657	0.534826	0.0505228	1889	0.0513958	['GRB14']
4_54375001	4	54375001	54425000	0.0135394	19905	0.541574	0.0142992	27118	0.737824	0.00780247	29568	0.804484	[]
4_23900001	4	23900001	23950000	0.0503017	3094	0.0841813	0.0563253	3022	0.0822223	0.00761015	29781	0.810279	['CPE']
3_925001	3	925001	975000	0.0152735	18245	0.496409	0.0554625	3179	0.086494	0.0272885	9530	0.259292	['VRK2', 'FANCL']
4_64450001	4	64450001	64500000	0.0387623	5539	0.150705	0.0207774	20501	0.55779	0.00273486	34516	0.939109	['DLC1']
2_127050001	2	127050001	127100000	0.033848	7182	0.195407	0.0390749	7825	0.212902	0.0169492	18692	0.50857	[]
1_147025001	1	147025001	147075000	0.012991	20487	0.557409	0.0268349	15247	0.414839	0.0608625	977	0.0265821	[]
22_775001	22	775001	825000	0.0514671	2918	0.0793927	0.0302005	12735	0.346493	0.0122525	24304	0.661261	['EBF2']
23_5100001	23	5100001	5150000	0.0110255	22564	0.61392	0.0183696	22858	0.621919	0.0233357	12403	0.33746	['KCNQ4', 'TINAGL1', 'PEF1', 'ENSGALG00000026836', 'ENSGALG00000047719', 'ENSGALG00000054999', 'ADGRB2']
1_155125001	1	155125001	155175000	0.010282	23410	0.636937	0.0100907	31260	0.85052	0.0224596	13154	0.357893	[]
2_111625001	2	111625001	111675000	0.00624707	28001	0.761849	0.0118531	29616	0.80579	0.015563	20271	0.551532	[]
2_54050001	2	54050001	54100000	0.00587575	28447	0.773984	0.00913363	32094	0.873211	-0.0026587	36489	0.99279	['CNTNAP2']
7_23325001	7	23325001	23375000	0.0235452	12029	0.327284	0.0639756	2000	0.0544158	0.0310805	7298	0.198563	['RPL37A']
1_120050001	1	120050001	120100000	0.0172547	16494	0.448767	0.00929893	31944	0.86913	0.0116621	25047	0.681477	[]
2_17225001	2	17225001	17275000	0.0208415	13800	0.375469	0.0262609	15732	0.428035	0.0114247	25342	0.689503	['KIAA1217']
14_9325001	14	9325001	9375000	0.0215686	13289	0.361566	0.0369514	8799	0.239403	0.0173655	18228	0.495946	['SOCS1']
13_3375001	13	3375001	3425000	0.00374438	31041	0.844561	0.0198359	21435	0.583202	0.0144431	21650	0.589052	['CTNNA1', 'LRRTM2']
1_156075001	1	156075001	156125000	0.0230068	12372	0.336616	0.0286154	13876	0.377537	0.0157075	20091	0.546634	[]
9_5750001	9	5750001	5800000	0.0546932	2474	0.0673124	0.0133457	28079	0.763971	0.0494429	2031	0.0552593	['ENSGALG00000030350', 'PIK3CB']
7_22675001	7	22675001	22725000	0.0114565	22108	0.601513	0.0260036	15923	0.433232	0.0351268	5459	0.148528	[]
20_12375001	20	12375001	12425000	0.0160473	17536	0.477118	0.0105866	30797	0.837922	0.0129451	23460	0.638298	['BCAS1']
2_91150001	2	91150001	91200000	0.0258794	10693	0.290934	0.0168654	24369	0.66303	0.0156315	20173	0.548865	[]
1_24725001	1	24725001	24775000	0.00670689	27469	0.747374	0.0433713	6232	0.16956	0.0328804	6417	0.174593	['CFTR']
2_49750001	2	49750001	49800000	0.0299335	8681	0.236192	0.0593856	2561	0.0696795	0.0226791	12961	0.352642	[]
2_119950001	2	119950001	120000000	0.0213112	13457	0.366137	0.0319222	11600	0.315612	0.0455254	2639	0.0718017	[]
2_50375001	2	50375001	50425000	0.0125389	20945	0.56987	0.0185815	22645	0.616123	0.00277463	34491	0.938428	[]
1_120075001	1	120075001	120125000	0.0264932	10391	0.282718	0.00993902	31393	0.854138	0.00670099	30779	0.837433	[]
1_138750001	1	138750001	138800000	0.0265353	10371	0.282173	0.0361474	9193	0.250122	0.0276988	9265	0.252081	['DCUN1D2', 'ENSGALG00000054982', 'ENSGALG00000016826']
3_97000001	3	97000001	97050000	0.031195	8150	0.221745	0.0321728	11443	0.31134	0.0048366	32678	0.889101	['KCNF1']
3_8025001	3	8025001	8075000	0.00728736	26792	0.728955	0.010312	31054	0.844915	0.00909603	28066	0.763618	['FSHR']
3_25700001	3	25700001	25750000	-0.00379988	36397	0.990287	0.0154692	25890	0.704413	0.00656777	30929	0.841514	['CAMKMT']
9_10300001	9	10300001	10350000	0.00876236	25059	0.681803	0.00946002	31806	0.865375	0.0144823	21589	0.587392	['SLC16A14']
1_172425001	1	172425001	172475000	0.0191699	15044	0.409316	0.0613147	2301	0.0626054	0.0124342	24070	0.654895	['LHFPL6']
4_76475001	4	76475001	76525000	0.0222466	12845	0.349486	0.0572274	2879	0.0783316	0.01841	17016	0.46297	['TAPT1', 'PROM1']
11_14525001	11	14525001	14575000	0.0250682	11132	0.302879	0.0235536	17942	0.488165	0.0168694	18786	0.511128	['WWOX', 'MAF']
1_26200001	1	26200001	26250000	0.00588586	28429	0.773494	0.0156359	25706	0.699407	0.013057	23332	0.634815	['ENSGALG00000053114']
7_14250001	7	14250001	14300000	0.0408557	4963	0.135033	0.0502453	4262	0.11596	0.0112772	25508	0.69402	['NEUROD1', 'ENSGALG00000048686']
1_51500001	1	51500001	51550000	0.0321238	7781	0.211705	0.0246464	17000	0.462535	0.0325663	6549	0.178185	['KCTD17', 'MPST', 'TST', 'ENSGALG00000012490', 'ENSGALG00000025881']
1_92550001	1	92550001	92600000	0.0114459	22122	0.601894	0.00114334	36416	0.990804	0.014762	21245	0.578032	['ENSGALG00000015418']
2_61500001	2	61500001	61550000	0.0389483	5483	0.149181	0.0582647	2731	0.0743048	0.00877194	28460	0.774337	['GMPR2']
20_10150001	20	10150001	10200000	0.0243421	11547	0.31417	0.0253445	16434	0.447135	0.00719876	30245	0.822904	['KIF3B', 'ASXL1', 'NOL4L']
1_117900001	1	117900001	117950000	0.0243663	11532	0.313762	0.0238657	17668	0.48071	0.01168	25023	0.680824	['IL1RAPL1']
1_57575001	1	57575001	57625000	0.0280018	9608	0.261414	0.0324554	11257	0.30628	0.0359569	5176	0.140828	['DGKI']
4_76675001	4	76675001	76725000	0.0366863	6201	0.168716	0.0445035	5886	0.160146	0.00811132	29211	0.794771	['FBXL5', 'CC2D2A']
1_124350001	1	124350001	124400000	0.018753	15378	0.418403	0.0485126	4668	0.127007	0.0334694	6137	0.166975	['RAB9A', 'TCEANC']
8_24950001	8	24950001	25000000	0.00946368	24293	0.660962	0.00584769	34550	0.940034	0.00451462	33024	0.898514	['SLC1A7', 'CPT2', 'CZIB']
3_94175001	3	94175001	94225000	0.0380967	5737	0.156092	0.0114152	30034	0.817163	0.0175702	18003	0.489824	[]
1_103925001	1	103925001	103975000	0.0110507	22533	0.613076	0.0148124	26552	0.722425	0.0383318	4354	0.118463	['APP']
3_10925001	3	10925001	10975000	0.0211689	13564	0.369048	0.031692	11758	0.319911	0.000803549	35742	0.972466	[]
13_3600001	13	3600001	3650000	0.00793687	26015	0.707814	0.025681	16170	0.439952	0.0125668	23928	0.651031	['FBXW11']
12_2375001	12	2375001	2425000	0.000144164	34601	0.941421	0.0259503	15974	0.434619	0.0278187	9188	0.249986	['DOCK3']
1_35925001	1	35925001	35975000	0.00415259	30581	0.832045	0.0176964	23527	0.640121	0.00632977	31193	0.848697	['CNOT2', 'KCNMB4', 'PTPRB']
3_15325001	3	15325001	15375000	0.00818875	25732	0.700114	0.0126176	28812	0.783915	0.00402789	33437	0.909751	[]
2_36950001	2	36950001	37000000	-0.00124753	35529	0.96667	0.0181841	23046	0.627034	0.0286279	8677	0.236083	['UBE2E2']
5_38900001	5	38900001	38950000	0.0279938	9612	0.261523	0.028193	14190	0.38608	0.00740086	30012	0.816564	['ESRRB']
7_22800001	7	22800001	22850000	0.0162359	17379	0.472846	0.0421533	6640	0.180661	0.0116579	25054	0.681667	[]
12_16850001	12	16850001	16900000	0.101902	259	0.00704685	0.0955331	393	0.0106927	0.0294305	8216	0.22354	['SHQ1', 'GXYLT2']
3_85500001	3	85500001	85550000	0.0126717	20833	0.566823	0.00511749	34955	0.951053	0.0230339	12672	0.344779	['ENSGALG00000031262']
2_2950001	2	2950001	3000000	0.00241757	32471	0.883468	0.0388079	7942	0.216085	0.0427488	3205	0.0872014	[]
3_28475001	3	28475001	28525000	0.0853515	586	0.0159438	0.0184	22825	0.621021	0.0527858	1630	0.0443489	['LRFN2']
5_32150001	5	32150001	32200000	0.0738422	1012	0.0275344	0.0182995	22923	0.623687	0.0514273	1790	0.0487022	['DPH6']
6_15950001	6	15950001	16000000	-0.00213672	35943	0.977934	0.00545288	34803	0.946917	0.000655523	35796	0.973935	['ADK']
4_89650001	4	89650001	89700000	0.00140284	33466	0.91054	0.0624586	2164	0.0588779	0.0466103	2451	0.0666866	['EGR4', 'FBXO41', 'CCT7']
1_84925001	1	84925001	84975000	0.0171954	16552	0.450346	0.00708324	33703	0.916989	0.0214497	13994	0.380748	[]
2_21750001	2	21750001	21800000	0.00402888	30724	0.835936	0.0558909	3105	0.0844806	0.059604	1062	0.0288948	['ENSGALG00000009044', 'CDK14']
1_91775001	1	91775001	91825000	0.0346395	6900	0.187735	0.0123727	29072	0.790989	0.000179701	35973	0.978751	[]
5_32175001	5	32175001	32225000	0.0727764	1060	0.0288404	0.0191946	22069	0.600452	0.0512933	1799	0.0489471	['DPH6']
23_5525001	23	5525001	5575000	0.024718	11337	0.308456	0.0224158	18963	0.515944	0.0197322	15668	0.426294	['MACF1']
4_64525001	4	64525001	64575000	0.0039951	30758	0.836861	0.0116751	29765	0.809844	0.0183894	17040	0.463623	['DLC1']
1_85100001	1	85100001	85150000	0.00759253	26423	0.718915	0.0233576	18137	0.49347	0.0199864	15396	0.418893	['XCL1']
4_88225001	4	88225001	88275000	0.0440803	4221	0.114845	0.0286783	13820	0.376013	0.0116404	25081	0.682402	[]
9_8000001	9	8000001	8050000	0.0165656	17087	0.464902	0.0525306	3741	0.101785	0.0236556	12138	0.33025	['PAX3']
10_17275001	10	17275001	17325000	0.0218525	13108	0.356641	0.0284785	13978	0.380312	0.0372991	4685	0.127469	['SYNM']
20_10125001	20	10125001	10175000	0.0245038	11459	0.311776	0.0135964	27814	0.756761	0.00542111	32092	0.873157	['TM9SF4', 'PLAGL2', 'POFUT1', 'KIF3B', 'ASXL1']
3_29900001	3	29900001	29950000	0.0526256	2743	0.0746313	0.0602491	2450	0.0666594	0.0592305	1081	0.0294118	['ZFAND3']
2_143525001	2	143525001	143575000	0.00194196	32954	0.89661	0.025426	16376	0.445557	0.0109732	25866	0.70376	[]
4_24725001	4	24725001	24775000	0.00168822	33213	0.903657	0.0261412	15824	0.430538	0.0216793	13802	0.375524	['ENSGALG00000047064']
3_88100001	3	88100001	88150000	0.0168304	16851	0.458481	0.0242237	17347	0.471976	0.00355825	33830	0.920444	['LRRC1', 'ENSGALG00000046637', 'ENSGALG00000046852', 'KLHL31']
7_1600001	7	1600001	1650000	0.0241792	11633	0.31651	0.0254006	16391	0.445965	0.0205701	14819	0.403194	[]
3_14900001	3	14900001	14950000	0.0132081	20234	0.550525	0.023405	18083	0.492001	0.0127504	23711	0.645127	[]
3_107675001	3	107675001	107725000	0.0226672	12587	0.342466	0.0352465	9654	0.262665	0.0194664	15923	0.433232	['ENSGALG00000050313']
20_12625001	20	12625001	12675000	0.0339983	7128	0.193938	0.0221168	19247	0.523671	0.0109325	25910	0.704957	['TSHZ2']
3_29875001	3	29875001	29925000	0.0523267	2790	0.0759101	0.0605691	2411	0.0655983	0.0588234	1108	0.0301464	['ZFAND3']
7_6925001	7	6925001	6975000	0.0120003	21516	0.585406	0.0123644	29081	0.791234	0.0224022	13197	0.359063	['S100B', 'DIP2A']
6_10725001	6	10725001	10775000	0.00335066	31451	0.855716	0.00796795	33063	0.899576	0.0136799	22568	0.614028	['ENSGALG00000003805']
6_18475001	6	18475001	18525000	0.0497719	3169	0.0862219	0.0207622	20519	0.558279	0.0274783	9411	0.256054	['ALOX5', 'MARCH8']
1_21825001	1	21825001	21875000	0.0163463	17278	0.470098	0.0207537	20527	0.558497	0.0105948	26300	0.715568	[]
7_15225001	7	15225001	15275000	0.0124432	21058	0.572944	0.00739643	33486	0.911085	0.020909	14491	0.39427	[]
2_75000001	2	75000001	75050000	0.0221944	12876	0.350329	0.0177405	23488	0.63906	0.0993075	91	0.00247592	[]
2_72800001	2	72800001	72850000	-0.000514207	35075	0.954318	-0.000427684	36539	0.99415	0.00546496	32052	0.872068	[]
2_59575001	2	59575001	59625000	0.0884056	506	0.0137672	0.0717061	1267	0.0344724	0.0468521	2411	0.0655983	['MBOAT1']
12_7300001	12	7300001	7350000	0.00978729	23944	0.651467	0.0181557	23078	0.627904	0.0186471	16759	0.455978	['ENSGALG00000038752', 'TKT']
4_83025001	4	83025001	83075000	0.0127141	20783	0.565462	0.0236852	17824	0.484954	0.0272543	9555	0.259972	['NAT8L']
4_86400001	4	86400001	86450000	0.0808895	719	0.0195625	0.0400739	7420	0.201883	0.013739	22497	0.612097	[]
11_3550001	11	3550001	3600000	0.0564933	2261	0.0615171	0.00616431	34350	0.934592	0.0240836	11815	0.321462	['SLC6A2']
5_41300001	5	41300001	41350000	-0.00251906	36089	0.981907	0.0104602	30918	0.841215	0.00147824	35400	0.96316	[]
20_8325001	20	8325001	8375000	0.0548065	2453	0.066741	0.0396168	7592	0.206563	0.028899	8514	0.231648	['MRGBP', 'OGFR', 'COL9A3', 'TCFL5']
13_6100001	13	6100001	6150000	0.0295965	8854	0.240899	0.03801	8309	0.226071	0.0125368	23965	0.652038	['TENM2']
3_47550001	3	47550001	47600000	0.0395047	5322	0.144801	0.0351285	9710	0.264189	0.0424669	3259	0.0886706	[]
2_140200001	2	140200001	140250000	-0.000930123	35354	0.961909	0.044117	6013	0.163601	0.0459435	2568	0.0698699	[]
3_77550001	3	77550001	77600000	0.016351	17275	0.470017	0.0233486	18143	0.493633	0.043412	3075	0.0836644	['CYB5R4', 'RIPPLY2']
1_194675001	1	194675001	194725000	0.0255941	10853	0.295288	0.0155826	25764	0.700985	0.0179449	17555	0.477635	['MYO7A', 'CAPN5']
5_19625001	5	19625001	19675000	0.0380764	5746	0.156337	0.0223771	19000	0.516951	0.0295099	8180	0.222561	['COMMD9', 'PRR5L']
4_6250001	4	6250001	6300000	0.0229052	12447	0.338657	0.00982858	31491	0.856805	0.0303494	7670	0.208685	[]
1_174775001	1	174775001	174825000	0.00290494	31954	0.869402	0.0138527	27558	0.749796	0.00813291	29184	0.794036	['NBEA']
5_18450001	5	18450001	18500000	0.0164427	17197	0.467895	0.0146393	26750	0.727812	0.00777663	29600	0.805355	['ENSGALG00000050964']
4_89550001	4	89550001	89600000	0.00852119	25336	0.68934	0.0586284	2676	0.0728084	0.042478	3256	0.088589	['ADAM33', 'ENSGALG00000044620']
3_29300001	3	29300001	29350000	0.00222556	32665	0.888747	0.0432544	6264	0.17043	0.0328306	6435	0.175083	['KCNK5']
14_11550001	14	11550001	11600000	0.0449814	4033	0.10973	0.0150947	26280	0.715024	0.0205417	14842	0.40382	[]
2_21800001	2	21800001	21850000	0.00329235	31525	0.85773	0.0450593	5705	0.155221	0.0318013	6918	0.188224	['CDK14']
7_22750001	7	22750001	22800000	0.0053112	29150	0.793111	0.0316173	11804	0.321162	0.0442572	2898	0.0788486	[]
2_83300001	2	83300001	83350000	-0.000367028	34966	0.951352	0.00941663	31844	0.866409	0.00371026	33685	0.916499	['FHOD3']
10_14750001	10	14750001	14800000	0.0139519	19525	0.531235	0.0346432	9986	0.271698	0.0184225	16999	0.462507	['SLCO3A1']
3_78825001	3	78825001	78875000	0.0355081	6579	0.179001	0.0219634	19392	0.527616	0.0131009	23275	0.633264	[]
3_14925001	3	14925001	14975000	0.0142885	19169	0.521549	0.0226344	18771	0.51072	0.0122359	24328	0.661914	[]
4_6950001	4	6950001	7000000	0.0469387	3660	0.099581	0.0290733	13540	0.368395	0.0270622	9680	0.263373	['ENSGALG00000006851']
1_136350001	1	136350001	136400000	0.0559605	2330	0.0633945	0.0570751	2905	0.079039	0.00640991	31093	0.845976	['MRPS9', 'TGFBRAP1']
3_575001	3	575001	625000	0.0446644	4110	0.111825	0.0161013	25204	0.685748	0.0125105	23988	0.652664	[]
4_35225001	4	35225001	35275000	0.016984	16730	0.455189	0.0529433	3653	0.0993905	0.0147612	21246	0.57806	['GPRIN3']
2_72875001	2	72875001	72925000	0.00393847	30826	0.838711	0.00422406	35450	0.964521	0.00485798	32654	0.888448	[]
1_85125001	1	85125001	85175000	0.00261168	32256	0.877619	0.0159132	25421	0.691653	0.00783866	29528	0.803396	['XCL1']
6_18450001	6	18450001	18500000	0.0511034	2974	0.0809164	0.0243381	17263	0.46969	0.0305793	7563	0.205774	['ALOX5', 'MARCH8']
7_20775001	7	20775001	20825000	0.0252555	11036	0.300267	0.00759382	33362	0.907711	0.00750654	29897	0.813435	[]
4_66500001	4	66500001	66550000	0.0406575	5012	0.136366	0.0148699	26497	0.720928	0.0272814	9536	0.259455	['TEC', 'ENSGALG00000050324']
4_48750001	4	48750001	48800000	-0.000823687	35279	0.959868	0.0465867	5210	0.141753	0.0200685	15307	0.416472	[]
9_6775001	9	6775001	6825000	0.00908395	24718	0.672525	0.0114573	29989	0.815938	0.0115082	25243	0.68681	['SPSB4']
4_81650001	4	81650001	81700000	0.00114147	33713	0.917261	0.0252724	16500	0.448931	0.00359914	33802	0.919682	[]
4_88875001	4	88875001	88925000	0.0050184	29522	0.803232	0.0140613	27372	0.744735	0.0132089	23149	0.629836	['SLC4A11']
1_148675001	1	148675001	148725000	0.0173194	16451	0.447598	0.0183341	22893	0.622871	0.00517144	32334	0.879741	[]
3_24325001	3	24325001	24375000	-0.000805325	35263	0.959433	0.00387223	35600	0.968602	0.0163419	19402	0.527888	[]
24_3175001	24	3175001	3225000	0.00725463	26825	0.729853	0.023706	17809	0.484546	0.0240182	11883	0.323312	['UBASH3B']
2_112800001	2	112800001	112850000	0.00489394	29685	0.807667	0.0311889	12093	0.329025	0.0458806	2580	0.0701964	['RAB2A']
2_44300001	2	44300001	44350000	0.0150943	18404	0.500735	0.0118658	29601	0.805382	0.0200564	15320	0.416825	['RPSAP58', 'SLC25A38', 'CCR8', 'CX3CR1', 'CCR4']
4_8250001	4	8250001	8300000	0.0780027	824	0.0224193	0.0619848	2216	0.0602928	0.0177366	17822	0.4849	['DACH2']
2_144325001	2	144325001	144375000	0.00472291	29892	0.813299	0.00567344	34670	0.943299	0.00367961	33722	0.917506	['FAM135B']
2_147225001	2	147225001	147275000	-0.000854201	35292	0.960222	0.147933	24	0.00065299	0.186356	1	2.72079e-05	['TSNARE1']
7_23900001	7	23900001	23950000	0.0266617	10299	0.280214	0.0290175	13582	0.369538	0.0485021	2171	0.0590684	[]
6_10775001	6	10775001	10825000	0.0228596	12472	0.339337	0.0425346	6514	0.177232	0.00909159	28069	0.763699	['ENSGALG00000003805']
8_2650001	8	2650001	2700000	0.0542813	2519	0.0685368	0.0329979	10918	0.297056	0.0165682	19146	0.520923	['LHX9', 'ENSGALG00000052769']
20_2825001	20	2825001	2875000	0.024544	11438	0.311204	0.0329321	10954	0.298036	0.0233521	12384	0.336943	['PTPRT']
3_100100001	3	100100001	100150000	0.00869268	25138	0.683953	0.0125698	28860	0.785221	0.0102378	26746	0.727703	['VSNL1', 'SMC6']
3_29275001	3	29275001	29325000	0.00236194	32522	0.884856	0.0430157	6349	0.172743	0.0324311	6612	0.179899	['KCNK5']
2_8850001	2	8850001	8900000	0.0210348	13660	0.37166	0.0238438	17686	0.481199	0.0176512	17921	0.487593	['PTPRN2']
4_54400001	4	54400001	54450000	0.010075	23625	0.642787	0.011549	29887	0.813163	0.00685013	30640	0.833651	[]
20_12650001	20	12650001	12700000	0.034128	7082	0.192687	0.0225453	18851	0.512897	0.0149491	21017	0.571829	['TSHZ2']
7_1575001	7	1575001	1625000	0.0241645	11642	0.316755	0.0241654	17404	0.473527	0.0203593	15025	0.408799	[]
4_87575001	4	87575001	87625000	0.00701635	27091	0.73709	0.0177174	23504	0.639495	0.0396734	3960	0.107743	['CTNNA2', 'LRRTM1']
2_65875001	2	65875001	65925000	0.012365	21130	0.574903	0.00776081	33223	0.903929	0.0154126	20460	0.556674	['ECI2']
2_143350001	2	143350001	143400000	0.00606129	28218	0.767753	0.0318258	11655	0.317108	0.0130534	23343	0.635115	[]
2_27200001	2	27200001	27250000	0.0739708	1008	0.0274256	0.0486433	4639	0.126218	0.076281	382	0.0103934	[]
1_186450001	1	186450001	186500000	0.031515	8026	0.218371	0.0381154	8247	0.224384	0.0388912	4178	0.113675	['MAML2', 'MTMR2']
4_8275001	4	8275001	8325000	0.0706665	1167	0.0317516	0.057443	2847	0.077461	0.0199376	15445	0.420226	['DACH2']
14_14900001	14	14900001	14950000	0.0173925	16385	0.445802	0.0114503	29996	0.816129	0.0240543	11847	0.322332	[]
2_147150001	2	147150001	147200000	-0.00181727	35812	0.97437	0.0218094	19531	0.531398	0.00940142	27727	0.754394	['TSNARE1']
1_128075001	1	128075001	128125000	0.00201492	32881	0.894624	0.00573209	34629	0.942183	-0.000335295	36120	0.98275	[]
5_14550001	5	14550001	14600000	0.010712	22925	0.623742	0.0220131	19347	0.526392	0.0374777	4626	0.125864	['BRSK1']
2_44275001	2	44275001	44325000	0.0136534	19796	0.538608	0.0151192	26262	0.714534	0.021348	14099	0.383605	['TMC2', 'RPSAP58', 'SLC25A38', 'CCR8']
7_36075001	7	36075001	36125000	0.0551205	2421	0.0658704	0.0695086	1451	0.0394787	0.00761934	29772	0.810034	['GPD2']
2_98300001	2	98300001	98350000	0.00930763	24469	0.665751	0.0336538	10534	0.286608	0.0193773	16012	0.435653	['APCDD1', 'VAPA']
8_22625001	8	22625001	22675000	0.107433	198	0.00538717	0.0616858	2253	0.0612995	0.00245793	34742	0.945258	['TRABD2B']
3_12125001	3	12125001	12175000	0.0413739	4829	0.131387	0.00833222	32753	0.891141	0.0199827	15399	0.418975	['PCSK2']
14_550001	14	550001	600000	0.00768247	26324	0.716221	0.0370993	8719	0.237226	0.0552076	1391	0.0378462	['SNX29']
3_80800001	3	80800001	80850000	0.0195944	14714	0.400337	0.00964768	31641	0.860886	0.00851381	28750	0.782228	['COL12A1']
18_7100001	18	7100001	7150000	0.0575026	2152	0.0585515	0.0318995	11613	0.315966	0.0266645	9932	0.270229	['ENSGALG00000026816', 'PSMD12', 'HELZ']
2_22100001	2	22100001	22150000	0.000905684	33962	0.924035	0.060372	2437	0.0663057	0.0427052	3211	0.0873646	['FZD1']
2_15100001	2	15100001	15150000	0.0214227	13383	0.364124	0.0311837	12101	0.329243	0.0259245	10460	0.284595	[]
4_57475001	4	57475001	57525000	0.00876605	25054	0.681667	0.0102538	31098	0.846112	0.00856434	28686	0.780486	[]
1_105025001	1	105025001	105075000	-0.000433264	35020	0.952821	0.00941252	31845	0.866436	0.0119713	24659	0.67092	[]
5_15625001	5	15625001	15675000	0.0559818	2325	0.0632584	0.0434475	6207	0.16888	0.0125084	23989	0.652691	['TSPAN4']
2_66650001	2	66650001	66700000	0.00612152	28137	0.765549	0.00679659	33922	0.922947	0.00808037	29239	0.795532	[]
8_24625001	8	24625001	24675000	0.0528371	2713	0.0738151	0.032272	11378	0.309572	0.0212462	14197	0.386271	['ZFYVE9']
18_8800001	18	8800001	8850000	0.0894833	482	0.0131142	0.0354963	9536	0.259455	0.031415	7111	0.193476	[]
5_4625001	5	4625001	4675000	0.0741534	999	0.0271807	0.0330999	10857	0.295396	0.0275594	9346	0.254285	[]
3_61050001	3	61050001	61100000	0.0222154	12866	0.350057	0.0707442	1338	0.0364042	0.0129371	23471	0.638597	[]
3_42850001	3	42850001	42900000	0.00380959	30969	0.842602	0.0134917	27933	0.759999	-8.85689e-05	36046	0.980737	['RPS6KA2']
12_3800001	12	3800001	3850000	0.0129195	20553	0.559204	0.0118256	29640	0.806443	0.00300113	34314	0.933613	['CENPP', 'ASPN', 'OMD', 'OGN']
3_18850001	3	18850001	18900000	0.00273845	32135	0.874327	0.0336857	10511	0.285982	0.0359554	5177	0.140855	['RAB3GAP2', 'IARS2', 'BPNT1']
3_28500001	3	28500001	28550000	0.0989828	299	0.00813517	0.0424319	6542	0.177994	0.0497436	1986	0.0540349	[]
4_52900001	4	52900001	52950000	0.00847218	25403	0.691163	0.0142305	27193	0.739865	0.0102374	26747	0.72773	['ANKRD50']
2_112375001	2	112375001	112425000	-0.00255164	36104	0.982315	0.0510938	4054	0.110301	0.0400018	3872	0.105349	[]
7_21225001	7	21225001	21275000	0.15732	21	0.000571366	0.0641919	1976	0.0537629	0.0256156	10671	0.290336	['SLC4A10']
4_89325001	4	89325001	89375000	0.0319263	7875	0.214262	0.0283634	14064	0.382652	0.012962	23432	0.637536	['GFRA4']
1_54000001	1	54000001	54050000	0.0211958	13534	0.368232	0.00919746	32039	0.871715	0.0267299	9896	0.26925	[]
1_166075001	1	166075001	166125000	0.00369719	31096	0.846058	0.0165375	24733	0.672934	0.0393678	4033	0.10973	[]
1_197325001	1	197325001	197375000	0.0555829	2373	0.0645644	0.0862069	639	0.0173859	0.0121052	24494	0.666431	['ENSGALG00000017342', 'ENSGALG00000044425', 'ENSGALG00000017341', 'RPS11']
19_8375001	19	8375001	8425000	0.0286631	9257	0.251864	0.028374	14055	0.382407	0.00560404	31910	0.868205	[]
18_10400001	18	10400001	10450000	0.0307364	8323	0.226452	0.0548047	3326	0.0904936	0.00861219	28637	0.779153	['XYLT2', 'CD300LG', 'ENSGALG00000019755', 'RAB37', 'SLC9A3R1', 'NAT9']
19_3250001	19	3250001	3300000	0.023585	12008	0.326713	0.05421	3414	0.0928878	0.0158904	19899	0.54141	['SPNS3', 'UBE2G1']
2_104700001	2	104700001	104750000	0.0143188	19139	0.520732	0.0152236	26147	0.711406	0.0218003	13708	0.372966	[]
1_155025001	1	155025001	155075000	0.0190824	15116	0.411275	0.0403944	7320	0.199162	0.111209	54	0.00146923	[]
2_700001	2	700001	750000	0.049912	3151	0.0857322	0.0582365	2733	0.0743593	0.00912234	28041	0.762937	['ENSGALG00000040783']
6_5375001	6	5375001	5425000	0.00610038	28167	0.766366	0.00799043	33043	0.899031	0.00386295	33563	0.91318	[]
4_63375001	4	63375001	63425000	0.00638259	27848	0.757686	0.0114391	30005	0.816374	0.00343745	33940	0.923437	[]
3_63750001	3	63750001	63800000	0.0588957	2023	0.0550416	0.0113245	30120	0.819503	0.0202149	15150	0.4122	['GPRC6A', 'FAM162B', 'KPNA5', 'ZUP1']
5_15200001	5	15200001	15250000	0.00199148	32909	0.895386	0.021067	20238	0.550634	0.02086	14541	0.39563	[]
1_127450001	1	127450001	127500000	0.0215126	13330	0.362682	0.0176505	23578	0.641508	0.0308372	7433	0.202236	['PNPLA4']
4_44350001	4	44350001	44400000	0.00699375	27120	0.737879	0.00776124	33222	0.903902	0.00921988	27922	0.7597	['SPATA4', 'ASB5', 'SPCS3']
3_80900001	3	80900001	80950000	0.0173673	16409	0.446455	0.00718163	33652	0.915601	0.0313439	7150	0.194537	['COL12A1']
3_100600001	3	100600001	100650000	0.0151685	18336	0.498884	0.0245328	17093	0.465065	0.0391755	4082	0.111063	[]
3_12100001	3	12100001	12150000	0.0265083	10381	0.282445	0.00966469	31624	0.860423	0.0184128	17012	0.462861	['BFSP1', 'PCSK2']
3_35850001	3	35850001	35900000	0.0498492	3161	0.0860042	0.0535146	3546	0.0964793	0.00379635	33621	0.914758	['ENSGALG00000010760']
1_40600001	1	40600001	40650000	0.0337069	7234	0.196822	0.0381866	8219	0.223622	0.0118349	24830	0.675573	[]
3_77575001	3	77575001	77625000	0.0164697	17178	0.467378	0.0287836	13750	0.374109	0.0379606	4470	0.121619	['CYB5R4', 'RIPPLY2']
5_59700001	5	59700001	59750000	0.0237383	11913	0.324128	0.0157791	25557	0.695353	0.0434632	3063	0.0833379	[]
2_70500001	2	70500001	70550000	-0.00238032	36041	0.980601	0.00711873	33682	0.916417	0.00255622	34657	0.942945	[]
3_35700001	3	35700001	35750000	0.028317	9440	0.256843	0.0649675	1881	0.0511781	0.0211883	14244	0.38755	['PLD5']
1_121375001	1	121375001	121425000	0.0314619	8042	0.218806	0.0317048	11752	0.319748	0.0343679	5758	0.156663	['BCLAF3', 'SH3KBP1']
9_3425001	9	3425001	3475000	0.019264	14971	0.40733	0.0547306	3339	0.0908473	0.0125786	23917	0.650732	['ENSGALG00000006724']
7_5700001	7	5700001	5750000	0.00965318	24081	0.655194	0.007215	33621	0.914758	0.00902319	28147	0.765821	['ARL4C']
3_107025001	3	107025001	107075000	0.00774777	26245	0.714072	0.0765215	1019	0.0277249	0.0459982	2560	0.0696523	['ENSGALG00000054235']
2_57400001	2	57400001	57450000	0.0695009	1239	0.0337106	0.0220574	19303	0.525195	0.0444159	2873	0.0781684	[]
2_90100001	2	90100001	90150000	0.0324241	7661	0.20844	0.029881	12962	0.352669	0.0132334	23109	0.628748	['ENSGALG00000013624']
24_2300001	24	2300001	2350000	0.0463991	3766	0.102465	0.0235768	17920	0.487566	0.0166067	19102	0.519726	['OPCML']
1_139650001	1	139650001	139700000	0.0149061	18562	0.505033	0.00986913	31456	0.855852	0.00150386	35384	0.962725	[]
1_147075001	1	147075001	147125000	0.014984	18499	0.503319	0.0161354	25169	0.684796	0.0151585	20779	0.565353	[]
8_19775001	8	19775001	19825000	0.00514433	29364	0.798933	0.0283624	14071	0.382843	0.0145036	21557	0.586521	['ST6GALNAC3']
1_187225001	1	187225001	187275000	0.0124142	21085	0.573679	0.00979315	31517	0.857512	0.00995681	27120	0.737879	['DEUP1']
1_172700001	1	172700001	172750000	0.0120865	21419	0.582767	0.0312903	12026	0.327202	0.0101213	26917	0.732356	['FREM2']
6_5050001	6	5050001	5100000	0.0493568	3237	0.088072	0.0669764	1692	0.0460358	0.0161991	19575	0.532595	['ENSGALG00000002395', 'TSPAN14']
14_925001	14	925001	975000	0.0140919	19376	0.527181	0.0288753	13671	0.37196	0.0153486	20548	0.559068	[]
1_53975001	1	53975001	54025000	0.0116507	21918	0.596343	0.0104723	30910	0.840997	0.0176027	17965	0.48879	['NUAK1']
2_27050001	2	27050001	27100000	0.00755765	26466	0.720085	0.0247313	16932	0.460685	0.00185178	35193	0.957528	[]
1_164300001	1	164300001	164350000	0.0026312	32235	0.877047	0.00607911	34397	0.935871	0.0115981	25136	0.683898	[]
8_16700001	8	16700001	16750000	0.00755526	26469	0.720167	0.0222061	19154	0.521141	0.015546	20288	0.551994	['SYDE2', 'DNAI3']
3_88075001	3	88075001	88125000	0.0351454	6709	0.182538	0.0357907	9396	0.255646	0.00420698	33288	0.905697	['LRRC1', 'ENSGALG00000046637']
1_3500001	1	3500001	3550000	0.0604835	1860	0.0506067	0.0347452	9923	0.269984	0.0332277	6234	0.169614	[]
9_5725001	9	5725001	5775000	0.0538636	2580	0.0701964	0.0124968	28939	0.78737	0.0489893	2099	0.0571094	['ENSGALG00000030350', 'PIK3CB']
19_8350001	19	8350001	8400000	0.0234594	12088	0.328889	0.0265339	15487	0.421369	0.00734727	30079	0.818387	[]
1_149125001	1	149125001	149175000	0.00589954	28417	0.773168	0.0118662	29600	0.805355	0.00671429	30765	0.837052	['GPC5']
6_3850001	6	3850001	3900000	0.0529998	2692	0.0732437	0.0257323	16132	0.438918	0.0346226	5661	0.154024	[]
9_3850001	9	3850001	3900000	0.0460668	3841	0.104506	0.0576219	2824	0.0768352	0.0184193	17005	0.462671	['MAP3K13', 'CEP63', 'KY', 'EPHB1']
4_74975001	4	74975001	75025000	0.00423067	30494	0.829678	0.0127227	28708	0.781085	0.00880217	28422	0.773304	['SLIT2']
7_11000001	7	11000001	11050000	0.0496967	3187	0.0867117	0.0243002	17296	0.470588	0.0230516	12658	0.344398	['C7H2ORF69', 'TYW5', 'MAIP1']
11_13425001	11	13425001	13475000	0.00445371	30227	0.822414	0.00640995	34173	0.929776	0.0111245	25676	0.698591	[]
2_95050001	2	95050001	95100000	0.00577464	28581	0.77763	0.0181966	23030	0.626598	0.00412631	33351	0.907411	[]
4_23400001	4	23400001	23450000	0.0225565	12664	0.344561	0.0185569	22674	0.616912	0.00898052	28209	0.767508	['TMA16', 'MARCH1']
14_13800001	14	13800001	13850000	0.0168009	16884	0.459379	0.0205151	20741	0.56432	0.0143837	21734	0.591337	['CAPN15']
28_4100001	28	4100001	4150000	0.0256579	10828	0.294607	0.0401086	7405	0.201475	0.0127785	23678	0.644229	['IFI30', 'ENSGALG00000003428', 'MAST3', 'ENSGALG00000035825', 'ARRDC2']
3_99475001	3	99475001	99525000	0.00338285	31426	0.855036	0.0248278	16862	0.45878	0.0238579	11989	0.326196	[]
2_46150001	2	46150001	46200000	0.0188116	15337	0.417288	0.0210675	20237	0.550607	0.0117354	24957	0.679028	['ENSGALG00000012080', 'GPR141']
2_17950001	2	17950001	18000000	0.0246546	11377	0.309545	0.0137847	27617	0.751401	0.00224213	34911	0.949856	['DNAJC1', 'MLLT10']
3_5650001	3	5650001	5700000	0.0243262	11560	0.314524	0.0240392	17502	0.476193	0.0136705	22583	0.614437	['SNRPB2', 'CTAGE1']
3_7350001	3	7350001	7400000	-0.00165297	35733	0.972221	0.00404389	35526	0.966589	0.0186066	16805	0.457229	['NRXN1']
1_42600001	1	42600001	42650000	0.00756827	26454	0.719758	0.0485406	4661	0.126816	0.0129391	23467	0.638488	[]
3_99425001	3	99425001	99475000	-0.00097429	35389	0.962861	0.00854823	32581	0.886461	0.0087842	28446	0.773957	[]
11_3750001	11	3750001	3800000	0.0753817	939	0.0255482	0.00612399	34377	0.935327	0.0383975	4338	0.118028	[]
14_10525001	14	10525001	10575000	0.0510566	2976	0.0809708	0.0110207	30391	0.826876	0.0329342	6380	0.173587	['TMEM114']
1_5725001	1	5725001	5775000	0.0010735	33779	0.919056	0.0304936	12549	0.341432	0.0337302	6026	0.163955	[]
14_11650001	14	11650001	11700000	0.0101942	23501	0.639413	0.0126456	28787	0.783234	0.0451439	2722	0.07406	[]
2_144350001	2	144350001	144400000	0.00575385	28605	0.778283	0.00886945	32322	0.879414	0.00306226	34259	0.932116	['FAM135B']
4_62100001	4	62100001	62150000	0.0465996	3727	0.101404	0.00849001	32626	0.887686	0.0800847	300	0.00816238	[]
1_127475001	1	127475001	127525000	0.0202317	14252	0.387767	0.0161467	25157	0.68447	0.0292909	8295	0.22569	['PNPLA4']
26_125001	26	125001	175000	0.0240375	11729	0.319122	0.0497061	4376	0.119062	0.0177314	17829	0.48509	['SRPK1', 'SLC26A8', 'MAPK14', 'MAPK13']
4_10450001	4	10450001	10500000	0.00891302	24911	0.677777	0.00601521	34452	0.937367	0.0197314	15669	0.426321	[]
3_107650001	3	107650001	107700000	0.031222	8143	0.221554	0.03869	7993	0.217473	0.0299582	7899	0.214915	['ENSGALG00000048370']
18_975001	18	975001	1025000	0.0154225	18123	0.493089	0.024005	17539	0.4772	0.0166037	19105	0.519807	['MYOCD']
3_5625001	3	5625001	5675000	0.0752652	944	0.0256843	0.060492	2420	0.0658432	0.0088444	28374	0.771998	['ENSGALG00000008725', 'SNRPB2', 'CTAGE1']
4_76650001	4	76650001	76700000	0.0652276	1504	0.0409207	0.0438362	6107	0.166159	0.0119934	24616	0.66975	['BST1', 'FBXL5', 'CC2D2A']
2_55225001	2	55225001	55275000	0.00976228	23976	0.652337	0.0204399	20809	0.56617	0.0128484	23587	0.641753	['TNS3']
3_97375001	3	97375001	97425000	0.00430575	30399	0.827094	0.022829	18599	0.50604	0.0259136	10467	0.284785	['GREB1', 'LPIN1']
4_73100001	4	73100001	73150000	0.0214958	13341	0.362981	0.0263819	15631	0.425287	0.0119495	24687	0.671682	['STIM2', 'TBC1D19']
4_5700001	4	5700001	5750000	0.0185977	15489	0.421424	0.0288311	13709	0.372993	0.0167269	18960	0.515862	[]
1_58975001	1	58975001	59025000	0.0390589	5447	0.148202	0.0307654	12384	0.336943	0.0104634	26448	0.719595	['FGD4']
1_56900001	1	56900001	56950000	0.0294913	8895	0.242014	0.0224303	18953	0.515672	0.0322856	6686	0.181912	['ADCK2', 'ENSGALG00000051868', 'NDUFB2', 'BRAF']
15_6150001	15	6150001	6200000	0.00677211	27385	0.745089	0.00567225	34672	0.943353	0.0105565	26344	0.716766	['CLIP1', 'ZCCHC8', 'RSRC2']
4_81825001	4	81825001	81875000	0.0565377	2255	0.0613539	0.0495148	4424	0.120368	0.0192607	16146	0.439299	['LRPAP1', 'ENSGALG00000052043']
1_128050001	1	128050001	128100000	0.0010757	33775	0.918948	0.00447982	35322	0.961038	-0.000315576	36116	0.982641	[]
1_136025001	1	136025001	136075000	0.00283426	32029	0.871443	0.0636392	2035	0.0553681	0.0205029	14887	0.405044	[]
1_37875001	1	37875001	37925000	0.0369735	6104	0.166077	0.0363777	9076	0.246939	0.0394	4022	0.10943	['ENSGALG00000010223', 'GLIPR1L', 'KRR1']
3_400001	3	400001	450000	0.0124668	21038	0.5724	0.0240733	17478	0.47554	0.0219976	13540	0.368395	['CCDC85A']
3_2975001	3	2975001	3025000	0.0472288	3596	0.0978397	0.023942	17592	0.478642	0.0638658	816	0.0222017	['PSME4', 'GPR75', 'TLR15']
4_77675001	4	77675001	77725000	0.0738212	1013	0.0275616	0.0190873	22177	0.60339	0.0704253	549	0.0149371	[]
14_1225001	14	1225001	1275000	0.01088	22719	0.618137	0.042764	6443	0.175301	0.068664	607	0.0165152	['PARN', 'BFAR', 'PLA2G10', 'ZC3H7A']
1_133300001	1	133300001	133350000	0.0531809	2665	0.0725091	0.0365904	8967	0.243973	0.0239494	11927	0.324509	['ENSGALG00000040709', 'ENSGALG00000053594', 'ENSGALG00000053188']
1_112925001	1	112925001	112975000	0.0349982	6758	0.183871	0.0332232	10780	0.293301	0.000502293	35846	0.975295	[]
1_142575001	1	142575001	142625000	0.0140635	19411	0.528133	0.0358475	9365	0.254802	0.012996	23396	0.636557	[]
12_15925001	12	15925001	15975000	0.0214909	13347	0.363144	0.025808	16071	0.437259	0.0278768	9144	0.248789	['MITF']
1_191175001	1	191175001	191225000	0.00744339	26602	0.723785	0.0367018	8906	0.242314	0.0326812	6499	0.176824	[]
4_91200001	4	91200001	91250000	0.0113885	22186	0.603635	0.0413027	6965	0.189503	0.0347124	5631	0.153208	['ZNF638', 'ENSGALG00000052976']
1_131800001	1	131800001	131850000	0.00699694	27115	0.737743	0.0182563	22970	0.624966	0.0199864	15395	0.418866	['HERC2']
13_17150001	13	17150001	17200000	0.0135599	19890	0.541166	0.0221165	19248	0.523698	0.0161218	19655	0.534772	['ENSGALG00000029896']
6_28750001	6	28750001	28800000	0.0569924	2205	0.0599935	0.0277738	14517	0.394977	0.017657	17915	0.48743	['AFAP1L2', 'ABLIM1']
3_70375001	3	70375001	70425000	0.0407403	4993	0.135849	0.0126644	28763	0.782581	0.0339869	5923	0.161153	['GRIK2']
3_99075001	3	99075001	99125000	0.00656776	27641	0.752054	0.0294784	13241	0.36026	-0.00349118	36543	0.994259	[]
2_104425001	2	104425001	104475000	0.0248588	11266	0.306524	0.0185417	22688	0.617293	0.0227153	12931	0.351826	['AQP4', 'CHST9']
1_167625001	1	167625001	167675000	0.00746495	26581	0.723214	0.0251627	16588	0.451325	0.0249206	11145	0.303232	['DGKH']
7_15600001	7	15600001	15650000	0.059256	1983	0.0539533	0.012389	29054	0.790499	0.0796486	309	0.00840725	['ENSGALG00000042374']
8_2675001	8	2675001	2725000	0.0398207	5235	0.142433	0.0296206	13132	0.357294	0.0241223	11784	0.320618	['LHX9', 'ENSGALG00000052769', 'DENND1B']
2_94350001	2	94350001	94400000	0.0668369	1390	0.037819	0.00745524	33444	0.909942	0.00246038	34741	0.94523	[]
13_3100001	13	3100001	3150000	0.013231	20211	0.549899	0.0226498	18757	0.510339	0.0243067	11627	0.316347	['ENSGALG00000042423', 'PCDH12', 'ENSGALG00000024379']
11_3375001	11	3375001	3425000	0.0374262	5960	0.162159	0.00320957	35899	0.976737	0.0352312	5425	0.147603	['NFATC3', 'DUS2', 'DDX28']
4_70625001	4	70625001	70675000	0.0452973	3976	0.108179	0.0594243	2551	0.0694074	-0.000555162	36184	0.984491	[]
1_148250001	1	148250001	148300000	0.00993537	23767	0.646651	0.0136831	27734	0.754585	0.0216087	13854	0.376939	['ENSGALG00000049165']
15_12400001	15	12400001	12450000	0.00708791	27013	0.734968	0.00757741	33371	0.907956	0.0182655	17181	0.467459	[]
15_1050001	15	1050001	1100000	0.000102665	34627	0.942129	0.00778183	33202	0.903357	0.014726	21288	0.579202	['SEPT5', 'GP1BB']
2_1375001	2	1375001	1425000	0.00444507	30241	0.822795	0.0069043	33853	0.92107	0.0172162	18394	0.500463	[]
1_166050001	1	166050001	166100000	0.00473926	29872	0.812755	0.0131588	28256	0.768787	0.0390263	4136	0.112532	[]
7_13125001	7	13125001	13175000	0.0130646	20397	0.55496	0.0224375	18950	0.51559	0.0131756	23192	0.631006	['PARD3B']
2_72825001	2	72825001	72875000	0.00485537	29741	0.809191	0.00475721	35160	0.956631	0.00176892	35231	0.958562	[]
3_47525001	3	47525001	47575000	0.0306895	8340	0.226914	0.0270668	15040	0.409207	0.0531811	1579	0.0429613	[]
5_54100001	5	54100001	54150000	0.00445202	30232	0.82255	0.00920343	32035	0.871606	0.0102823	26691	0.726207	['SYT16']
1_56800001	1	56800001	56850000	0.014083	19388	0.527507	0.0285672	13920	0.378734	0.0199729	15412	0.419329	['MKRN4P', 'ENSGALG00000037671', 'DENND2A']
2_83400001	2	83400001	83450000	0.00381143	30968	0.842575	0.00694989	33810	0.9199	0.00435522	33161	0.902242	['FHOD3']
7_5250001	7	5250001	5300000	0.0286848	9247	0.251592	0.027983	14357	0.390624	0.0183148	17111	0.465555	['AGAP1']
4_87350001	4	87350001	87400000	0.00521931	29271	0.796403	0.0159951	25339	0.689422	0.01686	18795	0.511373	[]
2_35850001	2	35850001	35900000	0.118433	116	0.00315612	0.012398	29042	0.790172	0.0919686	144	0.00391794	[]
6_8475001	6	8475001	8525000	0.0111271	22462	0.611144	0.0632071	2078	0.0565381	0.0470241	2395	0.065163	['REEP3', 'JMJD1C']
2_68525001	2	68525001	68575000	0.0450659	4015	0.10924	0.0438732	6093	0.165778	0.00357496	33820	0.920172	[]
5_22525001	5	22525001	22575000	0.0132881	20154	0.548348	0.00609813	34389	0.935653	0.00998052	27094	0.737171	['PRDM11', 'ENSGALG00000047879', 'SYT13']
5_9900001	5	9900001	9950000	0.000405898	34395	0.935817	0.0088908	32306	0.878979	0.00869245	28551	0.776813	['DENND2B']
1_15350001	1	15350001	15400000	0.015148	18353	0.499347	0.0171192	24110	0.655983	0.0388682	4183	0.113811	['SLC2A13']
3_47125001	3	47125001	47175000	0.0907743	451	0.0122708	0.0294361	13267	0.360968	0.043911	2968	0.0807531	[]
1_127800001	1	127800001	127850000	0.0217946	13142	0.357567	0.013919	27503	0.7483	0.0199572	15426	0.419709	['STS', 'PUDP']
2_36725001	2	36725001	36775000	0.00751924	26524	0.721663	0.0192643	22005	0.59871	0.0282229	8931	0.242994	[]
1_98375001	1	98375001	98425000	0.00845954	25417	0.691544	0.00328333	35882	0.976275	0.00266607	34572	0.940632	['ROBO2']
2_143625001	2	143625001	143675000	0.00190746	32990	0.897589	0.031305	12015	0.326903	0.0113399	25437	0.692088	[]
3_56725001	3	56725001	56775000	0.0338667	7173	0.195162	0.0340692	10309	0.280486	0.00958858	27507	0.748408	[]
12_2025001	12	2025001	2075000	0.00397205	30786	0.837623	0.0215094	19800	0.538717	0.0202942	15074	0.410132	[]
8_24475001	8	24475001	24525000	0.00332846	31479	0.856478	0.0076395	33324	0.906677	0.00565114	31852	0.866627	['OSBPL9']
1_27975001	1	27975001	28025000	0.0149144	18554	0.504816	0.0318659	11626	0.316319	0.0164885	19232	0.523263	[]
2_135175001	2	135175001	135225000	0.0104627	23184	0.630788	0.0233644	18130	0.49328	0.0294997	8184	0.22267	[]
7_8100001	7	8100001	8150000	0.0119205	21606	0.587854	0.0135798	27830	0.757196	0.0368671	4831	0.131441	['ENSGALG00000052218', 'NABP1']
1_133800001	1	133800001	133850000	0.0166923	16978	0.461936	0.00549219	34774	0.946128	0.0159311	19849	0.54005	['LIPT1', 'ENSGALG00000016760', 'MITD1', 'ENSGALG00000043257', 'LYG2', 'ENSGALG00000054968', 'TXNDC9']
1_194400001	1	194400001	194450000	0.0307354	8324	0.226479	0.0260524	15890	0.432334	0.0315266	7048	0.191761	['RSF1', 'CLNS1A', 'AQP11']
6_10800001	6	10800001	10850000	0.0293325	8971	0.244082	0.0511529	4043	0.110002	0.00943818	27684	0.753224	['ENSGALG00000003805']
5_28775001	5	28775001	28825000	0.0128564	20624	0.561136	0.0494609	4440	0.120803	0.0500854	1941	0.0528106	['RAD51B']
6_18600001	6	18600001	18650000	0.00375327	31031	0.844289	0.0144769	26923	0.732519	0.0109775	25862	0.703651	['ZFAND4', 'FAM21C']
3_36025001	3	36025001	36075000	0.00347341	31346	0.85286	0.0180913	23147	0.629782	0.0108428	26014	0.707787	['RGS7']
4_31200001	4	31200001	31250000	0.0312926	8108	0.220602	0.0654831	1821	0.0495456	0.0143555	21777	0.592507	['ZNF827']
20_9250001	20	9250001	9300000	0.0369301	6120	0.166512	0.03685	8848	0.240736	0.00835971	28926	0.787016	['NPBWR2', 'OPRL1']
26_75001	26	75001	125000	0.00719788	26886	0.731512	0.0647995	1898	0.0516406	0.0319627	6833	0.185912	['FKBP5', 'CLPS', 'LHFPL5', 'SRPK1']
4_88250001	4	88250001	88300000	0.029515	8885	0.241742	0.0355521	9503	0.258557	0.0146463	21410	0.582522	[]
3_21025001	3	21025001	21075000	0.101844	262	0.00712848	0.0681364	1569	0.0426892	0.011991	24623	0.669941	['KCNK2']
5_18925001	5	18925001	18975000	-0.00161721	35723	0.971949	0.0239262	17606	0.479023	0.0194918	15907	0.432796	['CAT', 'ELF5']
4_89300001	4	89300001	89350000	0.0271933	10010	0.272351	0.0261808	15794	0.429722	0.0104544	26453	0.719731	['ATRN', 'GFRA4']
2_8500001	2	8500001	8550000	0.00636941	27861	0.75804	0.0272459	14892	0.40518	0.0228365	12833	0.349159	['RNF32', 'LMBR1']
5_19725001	5	19725001	19775000	0.0298075	8746	0.23796	0.0237753	17750	0.482941	0.0110529	25755	0.70074	['TRAF6', 'RAG1', 'RAG2', 'C5H11orf74']
1_139225001	1	139225001	139275000	0.0237442	11908	0.323992	0.0198963	21365	0.581297	0.0258636	10502	0.285738	['TUBGCP3']
20_9175001	20	9175001	9225000	0.0124936	21005	0.571502	0.00996187	31369	0.853485	0.0149019	21086	0.573706	[]
11_14650001	11	14650001	14700000	0.00760107	26416	0.718724	0.0370123	8757	0.23826	0.0253098	10897	0.296485	['MAF']
2_120700001	2	120700001	120750000	0.0277357	9751	0.265304	0.0194271	21837	0.594139	0.040674	3693	0.100479	['MRPS28']
3_17375001	3	17375001	17425000	0.052502	2757	0.0750122	0.0290117	13589	0.369728	0.0129107	23512	0.639713	[]
4_77250001	4	77250001	77300000	0.019596	14713	0.40031	0.0130079	28425	0.773385	0.00703386	30426	0.827828	[]
3_109550001	3	109550001	109600000	0.0127143	20782	0.565435	0.0179161	23341	0.63506	0.0121413	24446	0.665125	[]
4_76750001	4	76750001	76800000	0.0229178	12435	0.338331	0.0310408	12196	0.331828	0.00826515	29042	0.790172	['C1QTNF7']
4_85950001	4	85950001	86000000	0.0162155	17390	0.473146	0.0569268	2931	0.0797464	0.0785698	333	0.00906024	['ENSGALG00000046009', 'SMYD1', 'FABP1', 'THNSL2']
3_8425001	3	8425001	8475000	0.015165	18339	0.498966	0.0459835	5396	0.146814	0.0404907	3737	0.101676	['GALNT14']
1_142600001	1	142600001	142650000	0.024676	11364	0.309191	0.0385145	8077	0.219758	0.0118341	24832	0.675627	[]
7_9600001	7	9600001	9650000	0.0242509	11604	0.315721	0.0144909	26908	0.732111	0.0162344	19537	0.531561	['SLC39A10']
15_450001	15	450001	500000	0.000348127	34437	0.936959	0.00250891	36132	0.983077	6.1807e-05	36003	0.979567	[]
19_1425001	19	1425001	1475000	0.0418381	4733	0.128775	0.0709972	1319	0.0358873	0.0269418	9764	0.265658	['GALNT17']
20_8100001	20	8100001	8150000	0.0113949	22175	0.603336	0.0275112	14703	0.400038	0.0160157	19756	0.53752	[]
4_70500001	4	70500001	70550000	0.078709	798	0.0217119	0.0643747	1954	0.0531643	0.00490187	32610	0.88725	['ENSGALG00000044225']
2_143450001	2	143450001	143500000	0.00294648	31919	0.86845	0.0179347	23326	0.634652	0.0176698	17900	0.487022	[]
13_3125001	13	3125001	3175000	0.00612656	28130	0.765359	0.0282523	14154	0.385101	0.0229184	12765	0.347309	['ENSGALG00000042423', 'PCDH12', 'ENSGALG00000024379', 'DNAJC18']
6_9250001	6	9250001	9300000	0.0321586	7764	0.211242	0.0118333	29632	0.806225	0.0147678	21235	0.57776	[]
21_2000001	21	2000001	2050000	0.0228003	12504	0.340208	0.0757852	1058	0.028786	0.0346564	5648	0.15367	['ENSGALG00000021676', 'SLC35E2B', 'CDC2L1', 'MMP23B', 'MIB2']
3_79400001	3	79400001	79450000	0.0059478	28354	0.771453	0.0135442	27874	0.758394	0.0133133	23001	0.625809	['LCA5']
10_14400001	10	14400001	14450000	0.0266843	10288	0.279915	0.0340355	10329	0.281031	0.020466	14924	0.406051	['KLHL25', 'ENSGALG00000006840']
7_10375001	7	10375001	10425000	0.0466014	3726	0.101377	0.0271465	14984	0.407684	0.023068	12640	0.343908	[]
1_159475001	1	159475001	159525000	0.0326218	7589	0.206481	0.0461417	5354	0.145671	0.00386674	33560	0.913098	[]
4_47475001	4	47475001	47525000	0.00827467	25634	0.697448	0.0184779	22752	0.619035	0.0237265	12093	0.329025	[]
4_72050001	4	72050001	72100000	0.0486368	3352	0.091201	0.0398124	7519	0.204576	0.0129184	23498	0.639332	[]
3_47500001	3	47500001	47550000	0.0162361	17378	0.472819	0.0223761	19002	0.517005	0.0561436	1311	0.0356696	[]
6_35275001	6	35275001	35325000	0.0205369	14010	0.381183	0.0126168	28814	0.783969	0.0368003	4855	0.132094	['GLRX3']
12_4050001	12	4050001	4100000	0.0179329	15958	0.434184	0.00486215	35091	0.954753	0.0412558	3533	0.0961256	[]
14_9575001	14	9575001	9625000	-0.000336112	34943	0.950726	0.0302047	12732	0.346411	0.0191428	16252	0.442183	['EMP2']
12_4200001	12	4200001	4250000	0.0150125	18475	0.502666	0.0351686	9685	0.263509	0.0562001	1307	0.0355608	['ENSGALG00000030908']
2_135150001	2	135150001	135200000	0.00938185	24398	0.663819	0.0427067	6462	0.175818	0.0275243	9375	0.255074	[]
1_192025001	1	192025001	192075000	0.00279843	32082	0.872885	0.0103956	30976	0.842793	0.00192452	35153	0.95644	[]
10_6050001	10	6050001	6100000	0.011771	21768	0.592262	0.00678563	33930	0.923165	0.011424	25343	0.68953	[]
1_44275001	1	44275001	44325000	0.0249226	11226	0.305436	0.020278	20980	0.570822	0.0147995	21195	0.576672	[]
2_77450001	2	77450001	77500000	0.00750533	26537	0.722017	0.030346	12653	0.344262	0.0450105	2747	0.0747402	['ENSGALG00000050676']
9_5600001	9	5600001	5650000	0.0773282	856	0.02329	0.0459048	5423	0.147549	0.0466151	2450	0.0666594	['CAB39', 'ENSGALG00000028415', 'HES6']
9_7825001	9	7825001	7875000	0.0191052	15100	0.41084	0.0284539	13999	0.380884	0.010097	26951	0.733281	['EPHA4']
23_2650001	23	2650001	2700000	0.0131001	20357	0.553872	0.0143606	27048	0.73592	0.0169621	18681	0.508271	['CLIC4', 'SRRM1', 'NCMAP']
3_88175001	3	88175001	88225000	0.00118139	33679	0.916336	0.0190938	22172	0.603254	0.0148853	21105	0.574223	['GCLC']
1_122200001	1	122200001	122250000	0.0307307	8326	0.226533	0.0146888	26698	0.726397	0.0158517	19936	0.542417	[]
2_120675001	2	120675001	120725000	0.0485107	3365	0.0915547	0.0433451	6239	0.16975	0.0353603	5372	0.146161	['MRPS28']
3_67575001	3	67575001	67625000	0.0115548	22003	0.598656	0.0330843	10865	0.295614	0.0183114	17124	0.465908	['SEC63']
5_33250001	5	33250001	33300000	0.064031	1586	0.0431518	0.00660692	34052	0.926484	0.120749	28	0.000761822	[]
3_54950001	3	54950001	55000000	0.0784482	806	0.0219296	0.0424607	6534	0.177777	0.00978756	27299	0.742749	['IL20RA']
26_250001	26	250001	300000	-0.000654909	35174	0.957011	0.0338844	10401	0.28299	0.0372076	4720	0.128421	['CACNA1S', 'KIF21B']
13_16575001	13	16575001	16625000	0.025899	10679	0.290553	0.0736071	1154	0.0313979	0.0234134	12335	0.33561	['PPP2CA', 'SKP1', 'TCF7']
5_175001	5	175001	225000	0.0114952	22069	0.600452	0.0170232	24209	0.658677	0.0171589	18458	0.502204	['ANKRD13D', 'ENSGALG00000050752', 'ENSGALG00000040120', 'ENSGALG00000047313', 'CLCF1', 'RAD9A', 'PPP1CA', 'CARNS1', 'RPS6KB2', 'CORO1B']
2_17125001	2	17125001	17175000	0.0216547	13223	0.35977	0.0202518	21010	0.571638	0.009803	27280	0.742232	['KIAA1217']
2_73350001	2	73350001	73400000	-0.000224068	34845	0.94806	0.00578915	34585	0.940986	0.0052933	32227	0.87683	['ENSGALG00000012941']
1_21775001	1	21775001	21825000	0.00593865	28362	0.771671	0.0201459	21100	0.574087	0.010446	26463	0.720003	[]
4_21175001	4	21175001	21225000	0.0134187	20017	0.544621	0.0210795	20226	0.550307	0.00622073	31296	0.851499	['PDGFC']
2_72850001	2	72850001	72900000	0.00461463	30033	0.817136	0.00398115	35553	0.967323	0.0018407	35202	0.957773	[]
7_9625001	7	9625001	9675000	0.0248951	11242	0.305871	0.012924	28510	0.775698	0.0177227	17840	0.485389	['SLC39A10']
3_106225001	3	106225001	106275000	0.00807152	25879	0.704114	0.0300135	12877	0.350356	0.00890594	28309	0.770229	['KIF13B']
7_6825001	7	6825001	6875000	0.0260575	10589	0.288105	0.0137704	27639	0.752	0.0168138	18846	0.512761	['ENSGALG00000006133', 'ENSGALG00000004363']
3_56125001	3	56125001	56175000	0.0181118	15823	0.430511	0.0386277	8016	0.218099	0.0151514	20786	0.565544	[]
6_30650001	6	30650001	30700000	0.00321808	31620	0.860315	0.0352693	9640	0.262284	0.0450539	2739	0.0745225	[]
1_48875001	1	48875001	48925000	0.00170967	33183	0.902841	0.0169428	24297	0.661071	0.0107735	26097	0.710045	['ATF7IP', 'PLBD1']
2_112650001	2	112650001	112700000	0.00474457	29863	0.81251	0.0536809	3520	0.0957719	0.0822828	249	0.00677477	[]
4_63800001	4	63800001	63850000	0.00909749	24701	0.672063	0.0297672	13037	0.35471	0.0214541	13989	0.380612	[]
8_24000001	8	24000001	24050000	0.00649572	27721	0.754231	0.00992159	31417	0.854791	0.00576223	31757	0.864042	[]
1_107750001	1	107750001	107800000	0.00400642	30746	0.836535	0.043828	6110	0.16624	0.0215643	13888	0.377864	[]
2_121925001	2	121925001	121975000	0.015349	18184	0.494749	0.0716452	1271	0.0345813	0.0182593	17191	0.467731	[]
1_92525001	1	92525001	92575000	0.0281375	9530	0.259292	0.00452255	35290	0.960168	0.0249775	11109	0.302253	['ENSGALG00000015418']
5_900001	5	900001	950000	0.0216113	13254	0.360614	0.0317692	11703	0.318414	0.00929839	27849	0.757713	['PLCB2', 'INAFM2', 'ENSGALG00000039334']
1_22750001	1	22750001	22800000	-0.000754777	35231	0.958562	0.0115927	29847	0.812075	0.00572599	31787	0.864858	['CADPS2']
1_131625001	1	131625001	131675000	0.0202427	14242	0.387495	0.0229961	18459	0.502231	0.0145709	21483	0.584508	['TUBGCP5']
1_40850001	1	40850001	40900000	0.0228302	12487	0.339745	0.0340568	10322	0.28084	0.0153875	20493	0.557572	['TMTC2']
4_74575001	4	74575001	74625000	0.0282057	9496	0.258366	0.0599626	2486	0.0676389	0.00765046	29738	0.809109	[]
20_10025001	20	10025001	10075000	0.032759	7537	0.205066	0.0199697	21289	0.579229	0.00511121	32390	0.881265	['BCL2L1', 'TPX2', 'MYLK2', 'FOXS1', 'IRF9', 'DUSP15']
9_20150001	9	20150001	20200000	0.0250709	11131	0.302851	0.0161048	25203	0.685721	0.048049	2233	0.0607553	['MECOM']
15_6175001	15	6175001	6225000	0.0106121	23027	0.626517	0.00690921	33846	0.920879	0.0150648	20868	0.567775	['ZCCHC8', 'RSRC2', 'ENSGALG00000047346']
4_31775001	4	31775001	31825000	0.0389863	5471	0.148855	0.062562	2149	0.0584698	0.0249511	11133	0.302906	[]
3_12550001	3	12550001	12600000	0.0107753	22851	0.621728	0.0130404	28388	0.772379	0.00578074	31732	0.863362	['CDC42BPA', 'COQ8A', 'PSEN2']
3_52350001	3	52350001	52400000	0.0066651	27519	0.748735	0.0147371	26640	0.724819	0.0176231	17944	0.488219	['PLAGL1', 'ZC2HC1B', 'ENSGALG00000013765']
9_15125001	9	15125001	15175000	0.0427777	4517	0.122898	0.0324225	11285	0.307041	0.0280702	9033	0.245769	['ENSGALG00000027983', 'ENSGALG00000048048', 'ENSGALG00000051882', 'ENSGALG00000007536', 'RUBCN']
2_16475001	2	16475001	16525000	0.0208121	13827	0.376204	0.00998112	31354	0.853077	0.015143	20795	0.565789	['GPR158']
1_93800001	1	93800001	93850000	0.0259703	10640	0.289492	0.0210552	20250	0.55096	0.0242577	11671	0.317544	['BCL9', 'ACP6', 'GJA5']
1_148300001	1	148300001	148350000	0.0204701	14062	0.382598	0.0135342	27884	0.758666	0.0134528	22818	0.62083	['ENSGALG00000049165']
9_20175001	9	20175001	20225000	0.00232123	32560	0.88589	0.0211783	20131	0.547723	0.0386613	4249	0.115606	['MECOM']
2_100975001	2	100975001	101025000	0.101926	258	0.00701964	0.09771	338	0.00919628	0.0309379	7370	0.200522	['MYOM1', 'LPIN2']
3_16325001	3	16325001	16375000	0.0302467	8542	0.23241	0.0297761	13031	0.354546	0.0252358	10949	0.2979	[]
27_6325001	27	6325001	6375000	0.0352218	6671	0.181504	0.0569597	2926	0.0796104	0.0255314	10733	0.292023	['SKAP1']
15_6400001	15	6400001	6450000	0.0117296	21823	0.593759	0.0174235	23813	0.647902	0.0138067	22420	0.610002	['SH2B3', 'ATXN2']
2_45100001	2	45100001	45150000	0.0379579	5788	0.157479	0.0449461	5751	0.156473	0.00327759	34070	0.926974	[]
1_68075001	1	68075001	68125000	0.0371864	6032	0.164118	0.0196652	21593	0.587501	0.0247979	11226	0.305436	['STK38L']
4_89575001	4	89575001	89625000	0.00790215	26050	0.708766	0.0621212	2203	0.0599391	0.0481043	2220	0.0604016	['ADAM33', 'ENSGALG00000044620']
5_40125001	5	40125001	40175000	0.0358918	6459	0.175736	0.0333103	10731	0.291968	0.0167089	18985	0.516542	['NRXN3']
3_55175001	3	55175001	55225000	0.0303909	8474	0.23056	0.014102	27341	0.743892	0.00949619	27619	0.751456	['MAP7']
26_200001	26	200001	250000	0.0161047	17489	0.475839	0.0524693	3753	0.102111	0.0252488	10938	0.2976	['BRPF3', 'TBC1D22B', 'PIM1']
3_68200001	3	68200001	68250000	0.033974	7136	0.194156	0.0246146	17025	0.463215	0.0253388	10882	0.296077	['ENSGALG00000015345', 'ATG5']
7_18525001	7	18525001	18575000	0.0460018	3855	0.104887	0.0178605	23394	0.636502	0.0269511	9758	0.265495	['ENSGALG00000009608', 'ENSGALG00000035605', 'METTL5']
4_38400001	4	38400001	38450000	0.00986664	23845	0.648773	0.0216942	19634	0.5342	0.0260617	10365	0.28201	['AIMP1', 'TBCK']
4_72025001	4	72025001	72075000	0.0485009	3369	0.0916635	0.0360949	9222	0.250911	0.0128419	23593	0.641917	[]
9_13025001	9	13025001	13075000	0.0221089	12922	0.351581	0.0102889	31073	0.845432	0.0264378	10077	0.274174	['ATP13A3', 'GP5', 'LRRC15', 'CPN2', 'ENSGALG00000053523']
1_39300001	1	39300001	39350000	0.0466636	3715	0.101077	0.014253	27164	0.739076	0.0311456	7256	0.197421	['SYT1']
14_1000001	14	1000001	1050000	0.012998	20480	0.557218	0.0150179	26370	0.717473	0.0279911	9073	0.246857	[]
11_17300001	11	17300001	17350000	0.00962529	24106	0.655874	0.0153861	25975	0.706726	0.0202826	15093	0.410649	[]
5_875001	5	875001	925000	0.0621966	1724	0.0469065	0.0667375	1717	0.046716	0.00810465	29218	0.794961	['ENSGALG00000034605', 'PLCB2']
19_4525001	19	4525001	4575000	0.0347741	6835	0.185966	0.0313735	11975	0.325815	0.0205803	14810	0.402949	['MMP28', 'ENSGALG00000020906', 'RASL10B', 'AP2B1']
4_27175001	4	27175001	27225000	0.00131018	33546	0.912717	0.0130899	28332	0.770855	0.00268825	34555	0.94017	[]
2_73375001	2	73375001	73425000	-0.00346625	36338	0.988682	0.00494141	35050	0.953638	0.00611491	31388	0.854002	['ENSGALG00000012941']
2_12475001	2	12475001	12525000	0.0281643	9513	0.258829	0.00146557	36368	0.989498	0.0121875	24386	0.663492	[]
14_9550001	14	9550001	9600000	-0.000607846	35139	0.956059	0.0330687	10876	0.295913	0.0196114	15780	0.429341	['EMP2']
4_45325001	4	45325001	45375000	0.0122056	21285	0.579121	0.0362011	9169	0.249469	0.0191535	16244	0.441966	[]
6_35250001	6	35250001	35300000	0.0183263	15674	0.426457	0.021319	19993	0.543968	0.0441264	2920	0.0794471	['GLRX3']
2_90675001	2	90675001	90725000	0.0231142	12308	0.334875	0.0487253	4621	0.125728	0.0135929	22669	0.616776	[]
18_10350001	18	10350001	10400000	0.0279691	9629	0.261985	0.0914351	485	0.0131958	0.0270576	9684	0.263482	['ACSF2', 'ENSGALG00000019761', 'LRRC59', 'EME1', 'MRPL27', 'XYLT2']
1_48475001	1	48475001	48525000	0.00457423	30077	0.818333	0.0271555	14975	0.407439	0.0230357	12670	0.344724	['GRIN2B']
2_91200001	2	91200001	91250000	0.0234515	12093	0.329025	0.0205021	20754	0.564673	0.00837528	28910	0.786581	[]
1_162475001	1	162475001	162525000	0.0115117	22044	0.599771	0.0158076	25523	0.694428	0.00468377	32829	0.893209	[]
3_54875001	3	54875001	54925000	0.0987578	303	0.008244	0.0628323	2123	0.0577624	0.00563801	31872	0.867171	['IFNGR1', 'IL22RA2']
9_5675001	9	5675001	5725000	0.108605	183	0.00497905	0.0217537	19577	0.53265	0.0523496	1684	0.0458181	['PER2', 'ENSGALG00000030350']
6_32650001	6	32650001	32700000	0.0097988	23920	0.650814	0.0176259	23605	0.642243	0.0315746	7026	0.191163	['GPR26']
1_117875001	1	117875001	117925000	0.023902	11810	0.321326	0.0236456	17858	0.485879	0.0112344	25568	0.695652	['IL1RAPL1']
2_70850001	2	70850001	70900000	0.0193297	14920	0.405942	0.00171677	36325	0.988328	0.0149148	21075	0.573407	[]
3_375001	3	375001	425000	0.013753	19700	0.535996	0.0233878	18098	0.492409	0.023794	12040	0.327583	['CCDC85A']
9_3875001	9	3875001	3925000	0.0593772	1973	0.0536812	0.0653325	1836	0.0499537	0.0193651	16025	0.436007	['MAP3K13', 'KY', 'EPHB1']
2_114450001	2	114450001	114500000	0.0226203	12618	0.34331	0.0437176	6141	0.167084	0.00909072	28070	0.763726	[]
6_9225001	6	9225001	9275000	0.0336464	7253	0.197339	0.00903781	32176	0.875442	0.0181924	17275	0.470017	['TMEM26']
4_13325001	4	13325001	13375000	0.0168189	16868	0.458943	0.0466693	5181	0.140964	0.0271837	9594	0.261033	['CAPN6']
4_54550001	4	54550001	54600000	0.00440706	30284	0.823965	0.0172634	23973	0.652256	0.0287284	8608	0.234206	[]
5_7500001	5	7500001	7550000	0.0188584	15296	0.416172	0.0117616	29694	0.807912	0.00498611	32519	0.884774	[]
1_350001	1	350001	400000	0.00736846	26693	0.726261	0.0116679	29772	0.810034	0.018399	17028	0.463297	['GOLGB1', 'HCLS1', 'NME6', 'RABL2A', 'ENSGALG00000047768', 'ARSA']
9_9900001	9	9900001	9950000	0.000249955	34522	0.939272	0.0090378	32177	0.875469	0.00585579	31660	0.861403	[]
10_6450001	10	6450001	6500000	0.00147566	33398	0.90869	0.0371356	8701	0.236736	0.0201803	15197	0.413479	['TJP1']
1_197200001	1	197200001	197250000	0.0340289	7116	0.193612	0.0860604	649	0.0176579	0.0155665	20269	0.551477	['ENSGALG00000031533', 'OR51E2', 'ENSGALG00000053527', 'ENSGALG00000054014']
2_61575001	2	61575001	61625000	0.0772913	858	0.0233444	0.0362314	9151	0.24898	0.026471	10052	0.273494	['ATXN1']
7_11450001	7	11450001	11500000	0.0226121	12625	0.3435	0.0159631	25372	0.690319	0.0378634	4497	0.122354	['CASP8', 'TRAK2', 'STRADB']
1_43275001	1	43275001	43325000	0.007591	26426	0.718997	0.0496649	4393	0.119524	0.0325848	6544	0.178049	['DUSP6']
11_9675001	11	9675001	9725000	0.0156014	17953	0.488464	0.012454	28982	0.78854	0.0326613	6515	0.17726	[]
4_74100001	4	74100001	74150000	0.0409412	4934	0.134244	0.0502083	4270	0.116178	0.00407932	33394	0.908581	['PPARGC1A']
4_69775001	4	69775001	69825000	0.040535	5048	0.137346	0.0164261	24857	0.676307	0.0129662	23428	0.637427	['TBC1D1', 'PGM2']
4_89525001	4	89525001	89575000	0.011511	22046	0.599826	0.0436932	6151	0.167356	0.0285388	8727	0.237444	['ADAM33']
7_10175001	7	10175001	10225000	0.0472905	3584	0.0975132	0.0330178	10905	0.296702	0.00953615	27566	0.750014	['SF3B1', 'COQ10B', 'HSPD1']
1_131650001	1	131650001	131700000	0.0238707	11825	0.321734	0.014115	27333	0.743674	0.0169669	18674	0.508081	['TUBGCP5', 'CYFIP1']
4_86350001	4	86350001	86400000	0.0231652	12271	0.333868	0.0183821	22838	0.621375	0.0404118	3757	0.10222	[]
14_10425001	14	10425001	10475000	0.0170792	16649	0.452985	0.00794392	33078	0.899984	0.00962771	27462	0.747184	['CARHSP1', 'PMM2', 'TMEM186', 'ABAT']
10_13275001	10	13275001	13325000	0.0303017	8508	0.231485	0.0268854	15196	0.413452	0.0143734	21753	0.591854	['KIF7', 'TICRR', 'RHCG', 'ENSGALG00000047105', 'ENSGALG00000032073']
1_130350001	1	130350001	130400000	0.0193985	14862	0.404364	0.0116175	29824	0.811449	0.0104274	26487	0.720656	['AKAP17A', 'P2RY8']
15_1075001	15	1075001	1125000	0.000287807	34489	0.938374	0.00991615	31421	0.8549	0.013235	23106	0.628666	['SEPT5', 'GP1BB']
7_15625001	7	15625001	15675000	0.0185233	15543	0.422893	0.0191011	22163	0.603009	0.0317974	6920	0.188279	['ENSGALG00000042374']
2_10550001	2	10550001	10600000	0.0306802	8343	0.226996	0.0223027	19069	0.518828	0.0106591	26250	0.714208	['ADARB2']
3_28225001	3	28225001	28275000	0.00520557	29300	0.797192	0.103995	234	0.00636665	0.037679	4557	0.123987	[]
4_15950001	4	15950001	16000000	0.0273173	9970	0.271263	0.033458	10648	0.28971	0.00697059	30500	0.829842	[]
12_12800001	12	12800001	12850000	0.141657	42	0.00114273	0.0217107	19614	0.533656	0.0293708	8248	0.224411	['FHIT']
2_65800001	2	65800001	65850000	0.00580664	28539	0.776487	0.0218225	19521	0.531126	0.00798558	29351	0.79858	[]
24_3250001	24	3250001	3300000	0.0619207	1738	0.0472874	0.0962798	376	0.0102302	0.0194482	15942	0.433749	[]
1_92700001	1	92700001	92750000	0.0597931	1931	0.0525385	0.0249061	16787	0.456739	0.0418452	3407	0.0926974	['ENSGALG00000024077']
3_15600001	3	15600001	15650000	0.0228288	12488	0.339773	0.0349641	9793	0.266447	0.0245853	11386	0.309789	['RRBP1', 'DSTN']
1_102375001	1	102375001	102425000	0.0111141	22474	0.611471	0.00362335	35731	0.972166	0.00590893	31605	0.859906	[]
2_22975001	2	22975001	23025000	0.0111878	22402	0.609512	0.0371718	8685	0.236301	0.0481689	2213	0.0602111	['VPS50']
13_6200001	13	6200001	6250000	0.126566	84	0.00228547	0.021427	19883	0.540975	0.0310581	7311	0.198917	[]
13_14625001	13	14625001	14675000	0.00957996	24155	0.657207	0.0162334	25052	0.681613	0.0138768	22333	0.607635	['GFPT2', 'MAPK9']
7_6250001	7	6250001	6300000	0.0229934	12381	0.336861	0.00481671	35123	0.955624	0.0247291	11281	0.306933	['HDAC4']
2_22125001	2	22125001	22175000	0.00517181	29337	0.798199	0.0481118	4769	0.129755	0.0384174	4327	0.117729	['FZD1']
1_176575001	1	176575001	176625000	0.0297028	8796	0.239321	0.0134484	27969	0.760978	0.0443449	2883	0.0784404	['KATNAL1']
4_77200001	4	77200001	77250000	0.0119343	21591	0.587446	0.0104845	30902	0.840779	0.00556212	31967	0.869756	[]
20_5075001	20	5075001	5125000	0.0305234	8412	0.228873	0.0357115	9436	0.256734	0.0305059	7597	0.206699	['SRC', 'BLCAP', 'PIGT', 'DBNDD2', 'ENSGALG00000051063', 'SYS1']
20_11025001	20	11025001	11075000	0.0106348	23000	0.625782	0.0163313	24961	0.679137	0.0197745	15613	0.424797	['GNAS', 'NPEPL1']
5_54900001	5	54900001	54950000	0.0337389	7222	0.196496	0.0212284	20087	0.546526	0.0093351	27812	0.756707	['RTN1']
3_98125001	3	98125001	98175000	0.024861	11265	0.306497	0.00985271	31469	0.856206	0.0121951	24377	0.663248	[]
7_6850001	7	6850001	6900000	0.0076804	26326	0.716276	0.00700256	33765	0.918676	0.0167971	18873	0.513495	['ENSGALG00000004363', 'YBEY', 'POFUT2']
2_20075001	2	20075001	20125000	0.00669012	27495	0.748082	0.0486435	4638	0.12619	0.0360115	5162	0.140447	['RSU1', 'C1QL3']
5_34350001	5	34350001	34400000	0.00845906	25419	0.691598	0.0639755	2001	0.0544431	0.0398708	3915	0.106519	['G2E3', 'SCFD1']
28_1350001	28	1350001	1400000	0.0212765	13485	0.366899	0.0227267	18699	0.508761	0.0381291	4418	0.120205	['GNA11', 'ENSGALG00000054174', 'ENSGALG00000044661', 'S1PR4', 'NCLN', 'ENSGALG00000027147', 'CELF5']
10_14775001	10	14775001	14825000	0.0120078	21507	0.585161	0.0315276	11879	0.323203	0.0198146	15563	0.423437	['SLCO3A1']
1_52025001	1	52025001	52075000	0.0136864	19759	0.537601	0.0477264	4874	0.132611	0.0215793	13871	0.377401	['RASD2']
15_2775001	15	2775001	2825000	0.00621079	28036	0.762801	0.046345	5284	0.143767	0.0796871	308	0.00838004	[]
3_68650001	3	68650001	68700000	0.0310027	8222	0.223704	0.0173243	23900	0.650269	0.0132515	23083	0.62804	[]
14_11575001	14	11575001	11625000	0.0435423	4343	0.118164	0.0150483	26331	0.716412	0.033263	6215	0.169097	[]
2_21725001	2	21725001	21775000	0.0084843	25385	0.690673	0.0405304	7266	0.197693	0.0396775	3957	0.107662	['GTPBP10', 'CLDN12', 'ENSGALG00000009044']
5_48600001	5	48600001	48650000	0.00152058	33370	0.907928	0.0401876	7381	0.200822	0.0730887	463	0.0125973	['EVL']
5_6850001	5	6850001	6900000	0.006143	28108	0.76476	0.0282666	14140	0.38472	0.0159403	19842	0.53986	[]
2_98850001	2	98850001	98900000	0.0208263	13809	0.375714	0.0352229	9661	0.262856	0.033195	6257	0.17024	['RAB12']
10_7825001	10	7825001	7875000	0.0137601	19691	0.535751	0.045502	5553	0.151086	0.0109264	25916	0.705121	['TCF12']
18_4250001	18	4250001	4300000	0.0202621	14230	0.387169	0.0323419	11333	0.308347	0.0174101	18176	0.494531	['JMJD6', 'ENSGALG00000001805', 'ST6GALNAC1']
[truncated: 34,575 more rows]

## Sheet: Supplementary Table 6
#CHROM_POS	#CHROM	POS	POS1	Mid_High_G2_Alleles	Mid_High_G2_Fst	Mid_High_G2_Rank	Mid_High_G2_Pval	Low_High_G2_Alleles	Low_High_G2_Fst	Low_High_G2_Rank	Low_High_G2_Pval	Low_Mid_G2_Alleles	Low_Mid_G2_Fst	Low_Mid_G2_Rank	Low_Mid_G2_Pval	Low_Mid_G1,3,4_Alleles	Low_Mid_G1,3,4__Fst	Low_Mid_G1,3,4_Rank	Low_Mid_G1,3,4_Pval	Low_High_G1,3,4_lleles	Low_High_G1,3,4_Fst	Low_High_G1,3,4_Rank	Low_High_G1,3,4__Pval	Mid_High_G1,3,4_Alleles	Mid_High_G1,3,4_Fst	Mid_High_G1,3,4_Rank	Mid_High_G1,3,4_Pval	Genes
8_14700001	8	14700001	14750000	1014	0.0812082	31	0.000816284	879	0.198175	1	2.63317e-05	1004	0.0337515	7760	0.204334	494	0.00260487	29896	0.79384	354	0.00892438	4156	0.110356	424	0.00716089	22323	0.592751	['BRDT', 'TGFBR3']
7_7800001	7	7800001	7850000	4	0.0623315	176	0.00463438	3	0.19814	2	5.26635e-05	4	0.0389531	5810	0.152987	5	0.042386	296	0.0078598	5	0.00860102	4485	0.119092	6	0.0083741	20111	0.534015	[]
8_14725001	8	14725001	14775000	918	0.0815266	30	0.000789952	855	0.17471	3	7.89952e-05	958	0.0172681	18613	0.490112	548	0.00417067	26304	0.69846	391	0.00920022	3927	0.104275	505	0.00681071	22977	0.610117	['TGFBR3']
7_7225001	7	7225001	7275000	108	0.0393535	1105	0.0290966	91	0.166184	4	0.000105327	113	0.0407908	5253	0.138321	100	0.0334032	774	0.0205523	104	0.00645915	7455	0.197955	138	0.00455121	27334	0.72581	['ENSGALG00000007513', 'ADARB1']
7_7075001	7	7075001	7125000	79	0.0292543	2535	0.0667509	65	0.163919	5	0.000131659	91	0.0467742	3737	0.0984017	10	0.0235967	2547	0.0676314	9	0.00263784	19063	0.506187	17	0.00457779	27278	0.724323	['PCNT']
7_7925001	7	7925001	7975000	101	0.0314375	2125	0.0559549	95	0.16296	6	0.00015799	111	0.0445889	4210	0.110857	66	0.0351497	635	0.0168614	51	0.00796491	5240	0.13914	86	0.0060121	24491	0.650319	['STAT1', 'STAT4']
7_7950001	7	7950001	8000000	83	0.0340323	1715	0.0451589	80	0.16021	7	0.000184322	94	0.043971	4366	0.114964	53	0.0317837	940	0.0249602	41	0.0060252	8285	0.219995	59	0.00644109	23650	0.627987	['STAT4']
7_7150001	7	7150001	7200000	120	0.0343264	1667	0.043895	108	0.15892	8	0.000210654	125	0.0457118	3953	0.104089	131	0.031132	1008	0.0267658	123	0.00612939	8043	0.213569	136	0.00436536	27710	0.735794	['C21orf58', 'KMO', 'ITGB2', 'ENSGALG00000007513']
7_7050001	7	7050001	7100000	95	0.0327896	1910	0.0502936	81	0.158514	9	0.000236986	108	0.0495993	3198	0.0842089	26	0.0341106	709	0.0188263	21	0.00593139	8490	0.225438	26	0.00597555	24554	0.651992	['PCNT']
7_7250001	7	7250001	7300000	106	0.0358377	1479	0.0389446	91	0.158242	10	0.000263317	114	0.040253	5416	0.142613	81	0.0336706	748	0.0198619	79	0.00505475	10561	0.28043	92	0.00466185	27118	0.720074	['ADARB1']
7_24250001	7	24250001	24300000	622	0.069368	86	0.00226453	695	0.157437	11	0.000289649	917	0.0405984	5307	0.139742	52	0.0402896	369	0.00979819	10	0.0060611	8206	0.217897	59	0.00506857	26340	0.699416	[]
7_7900001	7	7900001	7950000	117	0.0272744	3021	0.0795481	95	0.156036	12	0.000315981	116	0.0440526	4341	0.114306	59	0.0354383	610	0.0161976	42	0.00780239	5432	0.144238	90	0.00550729	25495	0.676978	['GLS2', 'STAT1', 'STAT4']
2_143725001	2	143725001	143775000	412	0.099432	5	0.000131659	414	0.15589	13	0.000342312	496	0.00295791	32901	0.86634	42	-0.000406374	35592	0.945088	15	0.00648686	7397	0.196415	69	0.00819701	20432	0.542539	[]
7_7975001	7	7975001	8025000	89	0.0304367	2304	0.0606683	81	0.155654	14	0.000368644	83	0.0435421	4481	0.117992	77	0.0308984	1035	0.0274827	68	0.00480535	11235	0.298327	73	0.00699719	22625	0.60077	['MYO1B']
7_7125001	7	7125001	7175000	99	0.0358597	1475	0.0388393	95	0.154495	15	0.000394976	100	0.0446336	4193	0.110409	75	0.0352035	628	0.0166755	64	0.00775736	5499	0.146017	100	0.00494334	26585	0.705921	['PCNT', 'C21orf58', 'KMO']
7_7100001	7	7100001	7150000	92	0.0318551	2052	0.0540327	78	0.154081	16	0.000421308	90	0.0434695	4501	0.118519	49	0.0312958	987	0.0262082	41	0.00571483	8972	0.238237	64	0.00402456	28381	0.753611	['PCNT']
7_7200001	7	7200001	7250000	88	0.0324508	1965	0.0517418	77	0.153701	17	0.000447639	97	0.0442776	4285	0.112831	43	0.0345165	673	0.0178704	37	0.00773359	5532	0.146893	69	0.00424118	27956	0.742326	['ENSGALG00000007513']
7_7175001	7	7175001	7225000	119	0.0299887	2377	0.0625905	103	0.153593	18	0.000473971	121	0.0463459	3827	0.100772	117	0.0296942	1209	0.032103	107	0.00507648	10510	0.279076	109	0.00333786	29718	0.789113	['KMO', 'ITGB2', 'ENSGALG00000007513']
7_8000001	7	8000001	8050000	95	0.0252458	3629	0.0955578	83	0.152841	19	0.000500303	95	0.0467801	3734	0.0983227	55	0.0333962	775	0.0205789	46	0.00492283	10912	0.28975	64	0.00623975	24049	0.638582	['MYO1B']
1_17275001	1	17275001	17325000	377	0.0763351	39	0.00102694	367	0.149887	20	0.000526635	358	0.0311788	9013	0.237328	149	0.00433343	25924	0.68837	122	0.0138347	1500	0.0398301	182	0.0150521	10617	0.281917	['TAFA5', 'ENSGALG00000048222']
7_7825001	7	7825001	7875000	67	0.0309167	2220	0.0584564	58	0.149389	21	0.000552966	66	0.0457652	3938	0.103694	89	0.0323776	888	0.0235794	81	0.00563947	9143	0.242777	88	0.00620983	24094	0.639777	['GLS2']
7_7850001	7	7850001	7900000	95	0.0301899	2341	0.0616426	78	0.148086	22	0.000579298	101	0.0435274	4483	0.118045	90	0.0310856	1014	0.0269251	81	0.00552611	9387	0.249257	95	0.00565767	25195	0.669012	['GLS2']
7_8050001	7	8050001	8100000	90	0.0209767	5257	0.138426	88	0.147461	23	0.00060563	88	0.047283	3627	0.0955052	23	0.0301342	1139	0.0302443	11	0.00367933	14842	0.394105	56	0.00548363	25528	0.677854	['MYO1B']
7_7875001	7	7875001	7925000	89	0.0271454	3073	0.0809174	65	0.147197	24	0.000631961	97	0.0409498	5199	0.136899	19	0.0341545	704	0.0186936	11	0.00497234	10779	0.286219	41	0.00455086	27336	0.725863	['GLS2', 'STAT1']
7_8025001	7	8025001	8075000	97	0.0210489	5221	0.137478	88	0.147	25	0.000658293	103	0.0482646	3430	0.0903178	30	0.031397	977	0.0259426	13	0.00337512	16006	0.425013	76	0.00474686	26954	0.71572	['MYO1B']
1_17425001	1	17425001	17475000	346	0.0486792	511	0.0134555	305	0.14595	26	0.000684625	362	0.0478311	3520	0.0926877	21	0.00367668	27420	0.728093	6	0.0027103	18754	0.497982	58	0.00051743	34761	0.923022	['TAFA5']
7_8075001	7	8075001	8125000	94	0.0199239	5757	0.151592	94	0.145811	27	0.000710957	82	0.047926	3496	0.0920557	24	0.0258432	1892	0.050239	18	0.00367617	14856	0.394477	54	0.00621894	24082	0.639458	['MYO1B', 'ENSGALG00000052218']
7_23375001	7	23375001	23425000	977	0.0128998	10407	0.274034	982	0.145361	28	0.000737288	1002	0.11906	99	0.00260684	618	0.0160464	6572	0.174509	527	0.00517272	10250	0.272172	769	0.0151363	10525	0.279474	['MARCHF4']
2_143750001	2	143750001	143800000	419	0.118241	2	5.26635e-05	378	0.144003	29	0.00076362	488	0.0242306	13025	0.342971	66	0.00947194	14968	0.397451	36	0.00649934	7373	0.195778	86	0.0257135	3438	0.0912905	[]
7_24275001	7	24275001	24325000	625	0.055685	309	0.0081365	681	0.143573	30	0.000789952	821	0.0502321	3066	0.0807331	52	0.0379599	482	0.0127987	16	0.000489245	29007	0.770234	57	0.0125005	13699	0.363755	[]
1_121025001	1	121025001	121075000	799	0.0334932	1793	0.0472128	741	0.14084	31	0.000816284	781	0.0880721	416	0.010954	419	0.00687723	20186	0.536006	410	0.00134327	25041	0.664923	516	0.00447556	27505	0.730351	[]
7_24450001	7	24450001	24500000	690	0.040631	991	0.0260947	643	0.140082	32	0.000842615	717	0.0347921	7342	0.193328	68	0.0222459	3007	0.079846	10	-0.00143142	35048	0.930643	60	0.0147056	10984	0.291662	['CNTNAP5']
1_17400001	1	17400001	17450000	342	0.0539774	354	0.00932143	314	0.138463	33	0.000868947	362	0.0359706	6858	0.180583	19	-0.00193131	37040	0.983537	6	0.000412024	29349	0.779315	55	0.00121748	33566	0.89129	['TAFA5']
1_12650001	1	12650001	12700000	1417	0.0675008	112	0.00294915	1383	0.138431	34	0.000895279	1436	0.0259234	11930	0.314138	643	0.0102418	13610	0.361391	542	0.00173684	23204	0.616144	941	0.0058417	24829	0.659294	['RSBN1L']
1_17325001	1	17325001	17375000	348	0.0185468	6462	0.170156	382	0.138288	35	0.00092161	409	0.0537013	2515	0.0662243	94	0.0102159	13648	0.3624	56	0.00536768	9760	0.259161	179	0.0157607	9900	0.262878	['TAFA5']
1_17300001	1	17300001	17350000	442	0.0512485	425	0.011191	448	0.136975	36	0.000947942	449	0.0387619	5880	0.154831	182	0.00443719	25669	0.681599	137	0.0139694	1457	0.0386883	242	0.0162152	9424	0.250239	['TAFA5']
3_7875001	3	7875001	7925000	912	0.00680693	17341	0.456618	932	0.136361	37	0.000974274	958	0.066388	1249	0.0328883	361	0.0169882	5852	0.15539	291	0.00792689	5292	0.14052	549	0.030524	2107	0.055948	[]
7_8100001	7	8100001	8150000	134	0.0153731	8421	0.221739	132	0.134958	38	0.00100061	100	0.0481736	3441	0.0906075	107	0.0242683	2333	0.061949	102	0.00350386	15503	0.411657	154	0.00494592	26579	0.705762	['ENSGALG00000052218', 'NABP1']
7_7025001	7	7025001	7075000	120	0.0309173	2219	0.0584301	103	0.134832	39	0.00102694	125	0.0365902	6611	0.174079	73	0.0311408	1007	0.0267392	56	0.00484217	11112	0.295061	61	0.00686051	22896	0.607966	['PCNT']
8_14675001	8	14675001	14725000	964	0.0465168	620	0.0163257	815	0.132296	40	0.00105327	945	0.0422591	4828	0.12713	457	7.04179e-05	34904	0.926819	374	0.00428368	12798	0.33983	474	0.00103621	33893	0.899973	['EPHX4', 'BRDT']
2_124450001	2	124450001	124500000	1222	-0.000460227	29348	0.772784	1193	0.132242	41	0.0010796	1013	0.0887566	402	0.0105854	267	0.00903672	15771	0.418773	211	0.00530765	9914	0.26325	501	-0.000204613	35721	0.948513	[]
3_37100001	3	37100001	37150000	294	0.00387435	21869	0.575849	225	0.131715	42	0.00110593	332	0.0823697	523	0.0137715	11	0.0184446	4840	0.128518	4	-0.00112368	34478	0.915507	22	0.0207244	5860	0.155603	[]
7_23400001	7	23400001	23450000	980	0.0185558	6457	0.170024	1015	0.131624	43	0.00113226	1063	0.0913594	358	0.00942676	444	0.0106564	12914	0.34291	338	0.00380732	14377	0.381758	837	0.00548362	25529	0.677881	['MARCHF4']
2_124325001	2	124325001	124375000	1134	0.0290427	2590	0.0681992	1050	0.131418	44	0.0011586	1163	0.0564347	2154	0.0567185	403	0.00310417	28776	0.7641	303	0.000654972	28275	0.750797	558	0.00101384	33941	0.901248	['CALB1']
8_14775001	8	14775001	14825000	700	0.0555755	312	0.0082155	669	0.130267	45	0.00118493	789	0.0323045	8474	0.223135	284	0.0122971	10523	0.279421	217	0.00821802	4902	0.130165	410	0.00927921	18592	0.49368	['TGFBR3']
8_29475001	8	29475001	29525000	1092	-0.00270731	32751	0.86239	1141	0.13011	46	0.00121126	1133	0.131303	56	0.00147458	974	0.0148391	7682	0.203983	946	0.00241895	20043	0.532209	1158	0.0103629	16825	0.44676	['NEGR1']
2_143575001	2	143575001	143625000	381	0.0722457	64	0.00168523	308	0.129532	47	0.00123759	420	-0.00093083	35747	0.94128	35	0.00239926	30339	0.805603	14	0.0121647	2067	0.0548858	51	0.0271051	3010	0.0799257	[]
1_120875001	1	120875001	120925000	610	0.0469795	596	0.0156937	601	0.129257	48	0.00126392	687	0.034562	7436	0.195803	150	0.00593403	22294	0.591981	94	-0.00157091	35260	0.936272	289	0.00579785	24917	0.66163	[]
1_17350001	1	17350001	17400000	267	0.0224716	4607	0.12131	313	0.128881	49	0.00129025	342	0.0483674	3411	0.0898175	76	0.00993223	14162	0.376049	43	0.00343981	15763	0.418561	116	0.0120095	14379	0.381811	['TAFA5']
3_37075001	3	37075001	37125000	297	-0.000298506	29068	0.765411	237	0.128409	50	0.00131659	328	0.0818391	537	0.0141401	17	0.0173827	5571	0.147929	4	-0.00112368	34479	0.915534	24	0.0205717	5943	0.157807	[]
1_17450001	1	17450001	17500000	264	0.0310185	2200	0.0579298	220	0.126529	51	0.00134292	282	0.0661985	1263	0.033257	21	0.00389927	26951	0.71564	4	0.0192868	527	0.0139936	19	-0.00165053	37049	0.983776	['TAFA5']
8_29500001	8	29500001	29550000	981	0.00300431	23360	0.615109	984	0.126527	52	0.00136925	992	0.16926	11	0.000289649	735	0.0184551	4833	0.128332	717	0.00688744	6694	0.177748	1047	0.0119992	14385	0.38197	['NEGR1']
2_44750001	2	44750001	44800000	1382	0.0133033	10050	0.264634	1324	0.126177	53	0.00139558	1323	0.08512	466	0.0122706	1125	0.0111097	12231	0.324774	921	0.00791264	5304	0.140839	1070	0.00903555	18997	0.504434	['PDCD6IP']
7_7000001	7	7000001	7050000	100	0.0288386	2638	0.0694631	88	0.124432	54	0.00142191	103	0.029541	9855	0.259499	78	0.0270611	1642	0.0436006	68	0.00453125	12031	0.319464	82	0.00515912	26163	0.694716	['ENSGALG00000050048']
3_37125001	3	37125001	37175000	388	0.0150275	8657	0.227954	320	0.124379	55	0.00144824	457	0.0645572	1376	0.0362325	19	0.0259761	1861	0.0494158			36622	0.972438	24	0.0164649	9213	0.244636	[]
3_7850001	3	7850001	7900000	866	0.00803025	15671	0.412644	925	0.12428	56	0.00147458	1084	0.0559227	2211	0.0582194	225	0.0184636	4828	0.1282	174	0.00235064	20362	0.54068	384	0.0332977	1574	0.041795	[]
2_143550001	2	143550001	143600000	458	0.0687183	96	0.00252785	438	0.122949	57	0.00150091	512	0.00631812	29727	0.782763	40	0.00240344	30324	0.805204	14	0.0114075	2411	0.0640202	98	0.0258375	3404	0.0903877	[]
5_31150001	5	31150001	31200000	364	0.0309851	2204	0.0580351	220	0.122268	58	0.00152724	336	0.0516856	2837	0.0747031	11	-0.000143508	35223	0.935289			37424	0.993733	17	0.00798156	20815	0.552708	[]
7_24425001	7	24425001	24475000	807	0.041089	967	0.0254628	728	0.122233	59	0.00155357	741	0.0195698	16561	0.43608	44	0.0117746	11227	0.298115	13	-0.000155416	31772	0.843654	132	0.01632	9332	0.247796	['CNTNAP5']
2_20050001	2	20050001	20100000	644	0.00825473	15360	0.404455	655	0.122207	60	0.0015799	846	0.0501461	3091	0.0813914	153	0.00604225	22050	0.585502	125	0.010608	2868	0.0761551	416	-0.00209583	37293	0.990255	['RSU1']
7_6950001	7	6950001	7000000	70	0.0204674	5493	0.14464	40	0.12155	61	0.00160624	89	0.0402703	5411	0.142481	18	0.0292249	1270	0.0337228	19	0.0031924	16717	0.443893	53	0.00380526	28826	0.765428	['DIP2A']
7_6975001	7	6975001	7025000	75	0.0241097	3993	0.105143	57	0.121121	62	0.00163257	88	0.0385362	5955	0.156805	39	0.0264107	1775	0.0471322	41	0.00460421	11839	0.314365	74	0.00301805	30285	0.804169	['DIP2A', 'ENSGALG00000050048']
7_8200001	7	8200001	8250000	217	0.00887093	14595	0.384312	214	0.120137	63	0.0016589	194	0.057519	2006	0.0528214	116	0.0200196	3934	0.104461	107	0.00131397	25194	0.668986	140	0.00487861	26716	0.7094	['ENSGALG00000028174', 'TMEFF2']
3_59150001	3	59150001	59200000	988	0.00246886	24255	0.638676	941	0.119682	64	0.00168523	979	0.0615014	1643	0.043263	436	4.26765e-05	34950	0.92804	319	0.00274714	18577	0.493282	409	0.00533856	25804	0.685183	['C6orf58', 'ENSGALG00000031564']
7_24475001	7	24475001	24525000	744	0.0352133	1552	0.0408668	703	0.119148	65	0.00171156	801	0.0323658	8445	0.222371	67	0.0261664	1820	0.0483271	18	-0.00137199	34938	0.927722	69	0.0208457	5768	0.15316	['CNTNAP5']
6_11150001	6	11150001	11200000	811	0.0312362	2157	0.0567975	816	0.119056	66	0.00173789	893	0.0890811	396	0.0104274	496	0.0195333	4165	0.110595	370	0.00257763	19322	0.513064	492	0.0374194	1029	0.0273234	['ENSGALG00000003861', 'ENSGALG00000048505', 'ENSGALG00000047312', 'MYPN']
7_7275001	7	7275001	7325000	99	0.0268993	3150	0.0829449	88	0.118943	67	0.00176423	120	0.0372688	6357	0.167391	31	0.0182519	4955	0.131572	8	0.0091725	3954	0.104992	20	0.00109025	33787	0.897159	['ADARB1']
2_20025001	2	20025001	20075000	712	0.00908274	14342	0.37765	753	0.118522	68	0.00179056	959	0.0562663	2171	0.0571662	234	0.0103701	13395	0.355682	186	0.00430133	12743	0.33837	524	-0.00122306	36711	0.974801	['RSU1']
1_43275001	1	43275001	43325000	446	0.00096127	26853	0.707086	426	0.118342	69	0.00181689	512	0.061395	1656	0.0436053	165	0.00967327	14615	0.388078	140	0.00819259	4933	0.130988	198	-0.00147397	36913	0.980165	['DUSP6']
2_143650001	2	143650001	143700000	611	0.0722946	63	0.0016589	592	0.118195	70	0.00184322	630	-0.00324218	36852	0.970377	43	-0.000261657	35382	0.939511	13	0.00880571	4277	0.113569	112	0.00847877	19942	0.529527	[]
7_8225001	7	8225001	8275000	168	0.00593086	18604	0.489875	167	0.118143	71	0.00186955	182	0.0590152	1853	0.0487927	23	0.0226664	2853	0.0757568	14	0.00250943	19634	0.521349	113	0.00484789	26765	0.710701	['TMEFF2']
3_7950001	3	7950001	8000000	1130	0.00104004	26710	0.70332	1066	0.117717	72	0.00189588	1159	0.070843	1000	0.0263317	81	0.0175268	5457	0.144902	24	0.00152772	24196	0.642485	118	0.0355135	1267	0.0336431	[]
3_7975001	3	7975001	8025000	1091	-0.00189016	31561	0.831056	1051	0.116399	73	0.00192222	1026	0.0731626	875	0.0230403	100	0.025217	2050	0.0544344	57	0.00157567	23961	0.636245	150	0.0265135	3187	0.0846256	[]
1_121650001	1	121650001	121700000	1227	0.0039674	21718	0.571872	1153	0.115409	74	0.00194855	1319	0.066877	1211	0.0318877	266	0.0118782	11070	0.293946	162	0.00156942	23982	0.636803	459	0.00357332	29264	0.777058	['MAP3K15', 'PDHA2']
1_12625001	1	12625001	12675000	1453	0.0565591	292	0.00768886	1424	0.115069	75	0.00197488	1484	0.0208174	15522	0.408721	914	0.00622198	21622	0.574137	774	0.00385955	14202	0.377111	981	0.0067722	23050	0.612055	['PHTF2', 'TMEM60', 'RSBN1L']
3_37150001	3	37150001	37200000	411	0.0202191	5609	0.147695	369	0.115052	76	0.00200121	486	0.0552352	2303	0.060642	21	0.0244849	2259	0.0599841			36641	0.972942	25	0.0184178	7479	0.198593	[]
13_10750001	13	10750001	10800000	1136	0.0465782	617	0.0162467	1133	0.114839	77	0.00202754	1060	0.0285667	10385	0.273455	891	0.00218805	30814	0.818216	720	0.0071323	6332	0.168136	804	0.0152935	10383	0.275704	['SFXN1', 'BRD8']
2_124350001	2	124350001	124400000	1151	0.0163371	7802	0.20544	1045	0.114485	78	0.00205387	1329	0.0572557	2043	0.0537957	164	0.00478113	24845	0.659719	88	0.00163014	23701	0.629341	328	0.000353286	35001	0.929395	[]
2_143700001	2	143700001	143750000	394	0.0877614	15	0.000394976	425	0.113441	79	0.00208021	433	-0.00216803	36447	0.959712	44	-0.000825489	36072	0.957833	26	0.0114766	2383	0.0632767	122	0.0180436	7795	0.206984	['ENSGALG00000050611']
3_59125001	3	59125001	59175000	809	0.00374611	22092	0.581721	747	0.113372	80	0.00210654	868	0.0500179	3111	0.081918	257	-0.00065733	35898	0.953213	183	0.00123018	25582	0.679288	274	0.00277079	30742	0.816304	['THEMIS', 'C6orf58']
1_121000001	1	121000001	121050000	676	0.0176031	7015	0.184717	611	0.113234	81	0.00213287	774	0.0741024	817	0.021513	178	0.00318097	28598	0.759373	138	0.0082835	4806	0.127616	317	0.00340203	29579	0.785422	[]
1_120850001	1	120850001	120900000	572	0.0272154	3040	0.0800485	465	0.112974	82	0.0021592	642	0.026552	11533	0.303684	77	0.00857648	16636	0.441742	40	-0.00149703	35161	0.933643	147	0.00891175	19204	0.509931	[]
2_44725001	2	44725001	44775000	1331	0.00975489	13537	0.356453	1347	0.112674	83	0.00218553	1384	0.0900393	383	0.0100851	1568	0.0120525	10843	0.287918	1343	0.00473364	11451	0.304063	1456	0.0106353	16415	0.435874	['CLASP2', 'PDCD6IP']
1_121625001	1	121625001	121675000	1350	0.000333118	28004	0.737394	1287	0.112497	84	0.00221187	1450	0.0697115	1052	0.027701	317	0.00941077	15067	0.40008	242	0.00457334	11903	0.316065	481	0.00169776	32703	0.868375	['MAP3K15']
2_124475001	2	124475001	124525000	1288	0.000653757	27407	0.721674	1262	0.112379	85	0.0022382	1133	0.0666552	1226	0.0322827	518	0.00562553	22984	0.610303	458	0.00255787	19404	0.515242	894	-0.00100975	36528	0.969942	['TMEM64']
3_1125001	3	1125001	1175000	424	0.0192201	6128	0.161361	373	0.1119	86	0.00226453	475	0.0252555	12346	0.325092	112	0.0300189	1159	0.0307754	81	0.00569025	9021	0.239538	207	0.0178957	7908	0.209984	[]
3_89800001	3	89800001	89850000	421	0.00763573	16187	0.426232	339	0.111851	87	0.00229086	390	0.068114	1138	0.0299655	65	0.00158305	32092	0.852151	34	0.00385832	14207	0.377244	119	0.0100003	17370	0.461232	['CSMD1']
2_21775001	2	21775001	21825000	894	0.0146658	8934	0.235248	911	0.111046	88	0.00231719	978	0.0437777	4417	0.116307	515	0.0138933	8646	0.22958	504	0.0150093	1190	0.0315985	707	0.00121552	33570	0.891397	['CDK14']
3_90125001	3	90125001	90175000	302	-0.00322813	33454	0.880902	283	0.111024	89	0.00234352	358	0.133117	51	0.00134292	28	-0.000273109	35396	0.939883	8	0.00319159	16722	0.444025	33	-0.000695821	36263	0.962905	['CSMD1']
7_8125001	7	8125001	8175000	227	0.0101854	13068	0.344103	223	0.110941	90	0.00236986	180	0.0438579	4395	0.115728	159	0.0212125	3416	0.0907063	154	0.00280412	18314	0.486298	252	0.00385201	28718	0.76256	['NABP1']
2_121600001	2	121600001	121650000	340	0.0470678	593	0.0156147	338	0.110423	91	0.00239619	422	0.0108296	24990	0.65803	70	0.00337075	28159	0.747716	25	0.00630044	7720	0.204992	72	0.00400664	28417	0.754567	['ENSGALG00000049628']
2_143625001	2	143625001	143675000	516	0.0570996	279	0.00734655	474	0.10977	92	0.00242252	588	0.00103512	34488	0.908129	50	-0.000208233	35313	0.937679	6	0.00836955	4710	0.125066	58	0.0109889	15818	0.420021	[]
2_21800001	2	21800001	21850000	816	0.0180986	6734	0.177318	826	0.109514	93	0.00244885	987	0.0399274	5520	0.145351	128	0.0239013	2441	0.0648168	85	0.0215277	359	0.00953266	308	0.00272266	30824	0.818481	['CDK14']
3_24400001	3	24400001	24450000	459	0.011716	11454	0.301604	326	0.109357	94	0.00247518	466	0.0779473	659	0.0173526	12	-0.000874066	36129	0.959347	3	-0.00189381	35700	0.947955	24	0.00339904	29582	0.785502	[]
1_121600001	1	121600001	121650000	1363	-0.00208328	31847	0.838587	1351	0.109192	95	0.00250151	1355	0.0767511	704	0.0185375	806	0.01107	12285	0.326208	769	0.00403949	13587	0.360781	936	0.00348376	29439	0.781705	['SH3KBP1', 'MAP3K15']
2_128200001	2	128200001	128250000	600	0.0300508	2363	0.0622219	534	0.108984	96	0.00252785	645	0.0358668	6903	0.181768	152	0.0263412	1794	0.0476367	49	0.00667773	7051	0.187228	92	0.0234485	4393	0.116649	['ENSGALG00000037997', 'ENSGALG00000049191']
5_4175001	5	4175001	4225000	256	0.0107854	12446	0.327725	219	0.107929	97	0.00255418	281	0.051339	2891	0.076125	42	0.0246623	2200	0.0584174	22	0.00493668	10874	0.288741	40	-0.000406833	35961	0.954886	['METTL15P1']
1_142125001	1	142125001	142175000	461	-0.00681444	36834	0.969903	425	0.107666	98	0.00258051	534	0.0921544	342	0.00900545	60	0.0120589	10833	0.287653	28	0.00683676	6792	0.180351	69	0.0173731	8354	0.221827	[]
2_121900001	2	121900001	121950000	484	0.0438009	769	0.0202491	389	0.107425	99	0.00260684	435	0.0028381	33011	0.869237	37	0.000683924	33882	0.899681	18	0.0198576	481	0.0127722	45	0.00520379	26064	0.692087	[]
1_121050001	1	121050001	121100000	910	0.034812	1603	0.0422098	881	0.107378	100	0.00263317	870	0.0495118	3215	0.0846565	542	0.00859547	16593	0.4406	544	0.000461165	29135	0.773633	793	0.00925521	18632	0.494742	[]
4_77100001	4	77100001	77150000	544	0.00363075	22288	0.586882	501	0.106699	101	0.0026595	584	0.0821161	529	0.0139295	73	0.00967275	14617	0.388131	30	0.00522096	10144	0.269357	77	0.0100047	17366	0.461126	[]
2_143525001	2	143525001	143575000	501	0.0733223	56	0.00147458	468	0.106458	102	0.00268584	547	0.00973898	26131	0.688074	26	0.000980984	33272	0.883484	10	0.0116801	2280	0.0605417	82	0.0243932	3969	0.10539	[]
7_17600001	7	17600001	17650000	980	0.0261106	3361	0.0885009	829	0.106455	103	0.00271217	938	0.0565032	2144	0.0564552	129	0.00742644	19036	0.50547	43	-0.000636584	33295	0.884095	119	0.00319279	29986	0.796229	[]
5_31125001	5	31125001	31175000	229	0.0290899	2575	0.0678042	166	0.106304	104	0.0027385	231	0.0522507	2748	0.0723596			37682	1.00058			37692	1.00085	13	0.0109678	15850	0.420871	[]
1_43250001	1	43250001	43300000	362	0.0016575	25619	0.674593	330	0.106114	105	0.00276483	432	0.0529288	2625	0.0691208	32	0.028262	1429	0.0379448	10	0.0168246	818	0.0217207	34	-0.00097502	36493	0.969012	[]
8_14800001	8	14800001	14850000	600	0.058988	241	0.00634595	566	0.106079	106	0.00279116	691	0.024293	12984	0.341891	151	0.00158774	32087	0.852018	91	0.005221	10143	0.269331	252	0.00523457	25984	0.689963	['TGFBR3']
5_4200001	5	4200001	4250000	266	0.0113439	11849	0.312005	242	0.105642	107	0.00281749	306	0.0514131	2879	0.075809	42	0.0163097	6360	0.168879	23	0.00363751	15024	0.398938	40	0.000916893	34097	0.90539	['METTL15P1']
5_36625001	5	36625001	36675000	1100	0.0342324	1687	0.0444216	1099	0.10563	108	0.00284383	1105	0.205533	3	7.89952e-05	554	0.0465724	195	0.00517791	431	0.00287354	18028	0.478704	509	0.0237865	4243	0.112666	[]
7_7325001	7	7325001	7375000	10	0.0196017	5913	0.1557	9	0.104897	109	0.00287016	10	0.0355698	7015	0.184717			37702	1.00112			37711	1.00135			37874	1.00568	['ADARB1']
1_17250001	1	17250001	17300000	275	0.0599368	219	0.00576665	251	0.104203	110	0.00289649	319	0.0196501	16488	0.434158	22	0.0140721	8462	0.224695	6	0.00810009	5064	0.134466	33	0.010729	16245	0.43136	['TAFA5', 'ENSGALG00000048222']
7_7300001	7	7300001	7350000	66	0.0230183	4384	0.115438	59	0.104068	111	0.00292282	77	0.0349854	7267	0.191353	23	0.0142584	8273	0.219676	4	0.00987161	3397	0.0902018	13	0.000494045	34797	0.923978	['ADARB1']
1_120900001	1	120900001	120950000	558	0.0500004	461	0.0121389	507	0.103753	112	0.00294915	474	0.0288037	10251	0.269927	97	0.00631879	21413	0.568587	56	-0.00140903	35007	0.929554	167	0.00238902	31464	0.835475	[]
7_8175001	7	8175001	8225000	236	0.00807711	15602	0.410828	236	0.103605	113	0.00297549	206	0.0453954	4017	0.105775	143	0.0169883	5851	0.155364	127	0.00106749	26341	0.699442	165	0.00373045	28956	0.768879	['ENSGALG00000028174', 'TMEFF2']
1_16900001	1	16900001	16950000	434	0.0597061	223	0.00587198	393	0.103506	114	0.00300182	485	0.000309723	34997	0.921531	58	0.000933425	33374	0.886192	40	0.00538765	9719	0.258072	141	0.0133861	12549	0.333218	[]
4_14675001	4	14675001	14725000	538	-0.00316943	33374	0.878795	455	0.103491	115	0.00302815	600	0.114924	116	0.00305448	43	0.0287972	1328	0.0352629	10	-0.00101323	34243	0.909267	51	0.0182332	7630	0.202602	[]
2_21750001	2	21750001	21800000	896	0.0416744	924	0.0243305	901	0.10345	116	0.00305448	886	0.0232355	13686	0.360376	680	0.00786485	18110	0.480882	657	0.0116046	2325	0.0617366	790	0.000548208	34703	0.921482	['ENSGALG00000009044', 'CDK14']
1_41400001	1	41400001	41450000	282	-0.00993221	37869	0.997156	238	0.10327	117	0.00308081	305	0.098913	246	0.0064776	8	0.059378	51	0.00135422			36550	0.970526	9	0.00909328	18896	0.501753	[]
6_11125001	6	11125001	11175000	908	0.0217149	4940	0.130079	877	0.103071	118	0.00310714	968	0.075363	757	0.0199331	510	0.0128106	9841	0.261312	392	0.00564297	9132	0.242485	577	0.0389714	869	0.0230749	['ENSGALG00000003861', 'ENSGALG00000048505', 'ENSGALG00000047312']
2_143600001	2	143600001	143650000	377	0.0568891	286	0.00753087	301	0.103049	119	0.00313348	434	0.00118971	34367	0.904942	32	0.00145686	32346	0.858895	12	0.0161286	941	0.0249867	34	0.0280772	2719	0.0721986	[]
7_24225001	7	24225001	24275000	808	0.0627991	171	0.00450273	719	0.103031	120	0.00315981	955	0.0143412	21445	0.564684	42	0.0131337	9459	0.251168	9	0.00606783	8192	0.217525	49	-0.00214723	37311	0.990733	[]
4_77050001	4	77050001	77100000	553	0.0164639	7708	0.202965	493	0.102965	121	0.00318614	561	0.0449263	4116	0.108381	41	0.022389	2962	0.0786511	6	0.0093496	3806	0.101062	48	0.00218268	31842	0.845512	[]
1_88850001	1	88850001	88900000	788	-0.00564706	35995	0.947811	773	0.102843	122	0.00321247	834	0.102148	220	0.00579298	279	0.00822823	17380	0.461498	232	0.00328742	16342	0.433935	326	0.0024329	31376	0.833139	['KIAA1524', 'ENSGALG00000054836', 'SH2D1B']
2_10050001	2	10050001	10100000	841	0.00825787	15352	0.404245	840	0.102614	123	0.0032388	927	0.0796396	606	0.015957	161	0.02651	1752	0.0465215	136	0.00265115	19001	0.504541	464	0.0459925	449	0.0119225	['DIP2C']
9_20100001	9	20100001	20150000	812	0.0468126	600	0.015799	809	0.102584	124	0.00326513	824	0.0271759	11164	0.293967	847	0.00877497	16270	0.432023	821	0.0131918	1687	0.0447955	883	0.00756973	21557	0.572411	['LRRC34', 'ENSGALG00000009409', 'MECOM']
1_121675001	1	121675001	121725000	1210	0.00103127	26722	0.703636	1151	0.102476	125	0.00329147	1158	0.0767464	705	0.0185639	712	0.00993468	14155	0.375863	622	0.0013905	24833	0.6594	841	0.00464256	27148	0.720871	['MAP3K15', 'PDHA2']
1_17375001	1	17375001	17425000	256	0.039161	1110	0.0292282	257	0.102465	126	0.0033178	292	0.0346146	7414	0.195223	36	0.000247268	34610	0.919012	10	0.0135018	1587	0.0421402	36	0.00255574	31157	0.827323	['TAFA5']
3_58850001	3	58850001	58900000	519	0.00484537	20321	0.535087	440	0.102403	127	0.00334413	668	0.0574707	2017	0.0531111	46	0.000265488	34566	0.917844	8	-0.00116301	34562	0.917738	57	0.00355498	29290	0.777748	['PTPRK']
1_75425001	1	75425001	75475000	108	-0.00531465	35715	0.940438	99	0.101924	128	0.00337046	106	0.0749893	770	0.0202754	56	0.000353672	34439	0.914472	44	-0.00122401	34673	0.920685	73	0.00478777	26884	0.713861	['NECAP1']
2_63025001	2	63025001	63075000	1285	0.00960988	13694	0.360587	1289	0.10184	129	0.00339679	1485	0.0475834	3566	0.0938989	218	0.0330122	806	0.021402	116	0.0050281	10636	0.282422	374	0.0205372	5964	0.158364	['NEDD9', 'C1orf145']
7_6875001	7	6875001	6925000	143	0.0195004	5965	0.157069	76	0.101568	130	0.00342312	135	0.0291042	10090	0.265687	155	0.0213767	3343	0.0887679	140	0.00308929	17153	0.45547	152	0.00419485	28045	0.744689	['YBEY', 'POFUT2', 'ENSGALG00000046256', 'LSS']
1_17200001	1	17200001	17250000	422	0.0429571	830	0.0218553	366	0.101367	131	0.00344946	393	0.0256206	12101	0.31864	158	0.0121239	10753	0.285528	111	0.0122172	2041	0.0541954	160	0.0018884	32372	0.859586	['TAFA5']
7_8150001	7	8150001	8200000	254	0.0077566	16035	0.422229	254	0.101124	132	0.00347579	232	0.0419314	4928	0.129763	111	0.015043	7485	0.198752	89	0.00145689	24531	0.651381	202	0.00308897	30179	0.801354	['ENSGALG00000028174']
[truncated: 37,845 more rows]

## Sheet: Supplementary Table 7
#CHROM_POS	CHR	POS	POS1	I_III_XPEHH	I_III_LOGP	I_III_Rank	I_III_Pval	I_IV_XPEHH	I_IV_LOGP	I_IV_Rank	I_IV_Pval	III_IV_XPEHH	III_IV_LOGP	III_IV_Rank	III_IV_Pval
[truncated: 41,187 more rows]

[truncated: 14 more sheets: Supplementary Table 8, Supplementary Table 9, Supplementary Table 10A, Supplementary Table 10B, Supplementary Table 10C, Supplementary Table 10D, Supplementary Table 10E, Supplementary Table 10F, Supplementary Table 11, Supplementary Table 12, Supplementary table 13, Supplementary Table 14, Supplementary Table 15, Supplementary Table 16]
